# Supplementary material for: Global spatial distribution of Chromolaena odorata habitat under climate change: random forest modeling of one of the 100 worst invasive alien species
Source: Sci Rep. 2023 Jun 16;13:9745. doi: 10.1038/s41598-023-36358-z (PMC10275895; doi:10.1038/s41598-023-36358-z)
Supplement: Supplementary file 1 — Supplementary Information 1. [file 41598_2023_36358_MOESM1_ESM.xlsx]

## Sheet: Pearson's correlation test
Table S1. Estimation of Pearson correlation coefficient for selecting bioclimatic varibales.
	Bio1	Bio2	Bio3	Bio4	Bio5	Bio6	Bio7	Bio8	Bio9	Bio10	Bio11	Bio12	Bio13	Bio14	Bio15	Bio16	Bio17	Bio18
Bio1
Bio2	-0.45
Bio3	0.45	0.19
Bio4	-0.68	0.33	-0.81
Bio5	0.73	-0.07	0.03	-0.08
Bio6	0.91	-0.51	0.61	-0.9	0.46
Bio7	-0.7	0.54	-0.67	0.97	-0.07	-0.92
Bio8	0.63	-0.39	-0.08	-0.04	0.68	0.38	-0.12
Bio9	0.76	-0.28	0.61	-0.83	0.38	0.86	-0.8	0.03
Bio10	0.87	-0.37	0.05	-0.23	0.93	0.61	-0.27	0.79	0.46
Bio11	0.96	-0.44	0.62	-0.86	0.55	0.98	-0.86	0.44	0.86	0.7
Bio12	0.68	-0.51	0.15	-0.35	0.49	0.57	-0.42	0.62	0.36	0.7	0.62
Bio13	0.7	-0.45	0.12	-0.29	0.51	0.53	-0.37	0.65	0.34	0.7	0.59	0.93
Bio14	-0.28	-0.05	-0.07	0.08	-0.32	-0.19	0.07	-0.21	-0.23	-0.29	-0.22	0.04	-0.23
Bio15	0.72	-0.28	0.16	-0.25	0.61	0.51	-0.29	0.66	0.38	0.76	0.59	0.65	0.82	-0.61
Bio16	0.72	-0.47	0.15	-0.34	0.5	0.57	-0.42	0.63	0.37	0.69	0.62	0.93	0.99	-0.26	0.81
Bio17	-0.21	-0.08	-0.05	0.05	-0.26	-0.14	0.04	-0.17	-0.17	-0.22	-0.16	0.1	-0.19	0.99	-0.57	-0.21
Bio18	0.66	-0.48	0.06	-0.27	0.47	0.51	-0.36	0.67	0.29	0.67	0.55	0.9	0.97	-0.27	0.79	0.98	-0.24
Bio19	0.06	-0.03	0.34	-0.3	-0.12	0.19	-0.27	-0.29	0.28	-0.1	0.17	0.09	-0.15	0.65	-0.35	-0.15	0.68	-0.26
