# Supplementary material for: Global spatial distribution of Chromolaena odorata habitat under climate change: random forest modeling of one of the 100 worst invasive alien species
Source: Sci Rep. 2023 Jun 16;13:9745. doi: 10.1038/s41598-023-36358-z (PMC10275895; doi:10.1038/s41598-023-36358-z)
Supplement: Supplementary file 2 — Supplementary Information 2. [file 41598_2023_36358_MOESM2_ESM.xlsx]

## Sheet: Continental cell counts
Table S2. Estimation of spatial distribution change in habitat area (km2) of C. odorata in different continents under the current (1973-2000) and climate change scenario SSP245 and SSP585.
			SSP245			SSP585
Continent	Total area	Current (1973-2000)	Expand	Loss	Stay	Expand	Loss	Stay
Africa	6629265	2.02017e+06	2397429	54486	1.96569e+06	2371968	121684	1898487
Antarctica	15265440	0	1035	0	0	2196	0	0
Asia	13730769	1805130	103428	578020	1.22711e+06	302229	410846	1.39428e+06
Australia	1798479	391932	335376	110223	281709	319059	115659	276273
Europe	3.95924e+06	17163	1026	14872.5	2290.5	24750	10228.5	6934.5
North America	9.57316e+06	610726	44001	178938	431788	125991	143622	467104
Oceania	88200	17595	48501	2110.5	15484.5	57366	409.5	17185.5
South America	3.97438e+06	3.02973e+06	430821	80865	2.94886e+06	450909	160124	2869605
