# Supplementary material for: Global spatial distribution of Chromolaena odorata habitat under climate change: random forest modeling of one of the 100 worst invasive alien species
Source: Sci Rep. 2023 Jun 16;13:9745. doi: 10.1038/s41598-023-36358-z (PMC10275895; doi:10.1038/s41598-023-36358-z)
Supplement: Supplementary file 3 — Supplementary Information 3. [file 41598_2023_36358_MOESM3_ESM.xlsx]

## Sheet: Sheet1
Table S3. Estimation of suitable habitat cells and mean value of habitat suitable under the current (1973-2000) and future climate change (SSP2-4.5 and SSP5-8.5) by 2061-2080.
Nations/Place	Total cell count	Current(1973-2000)		SSP2-4.5		SSP5-8.5
		Current	Mean value	2061-2080	Mean value	2061-2080	Mean value
Afghanistan	36050	11	0.000305132	19	0.000527046	320	0.00887656
Albania	1768	185	0.104638	0	0	340	0.192308
Algeria	122975	776	0.00631023	0	0	11	8.94491e-05
Andorra	32	0	0	0	0	0	0
Angola	59720	14645	0.245228	55376	0.927261	49877	0.835181
Antarctica	3443322	0	0	0	0	0	0
Antigua and Barbuda	15	15	1	15	1	15	1
Argentina	160235	55008	0.343296	51212	0.319606	45687	0.285125
Armenia	1811	0	0	0	0	0	0
Australia	399703	87104	0.217922	99876	0.249876	96857	0.242322
Austria	5799	0	0	0	0	0	0
Azerbaijan	5226	0	0	0	0	0	0
Bahamas	507	507	1	507	1	507	1
Bahrain	32	0	0	0	0	0	0
Bangladesh	6887	6887	1	3733	0.542036	5785	0.839988
Barbados	21	21	1	21	1	21	1
Belgium	2255	0	0	0	0	0	0
Belize	1057	1057	1	1057	1	1056	0.999054
Benin	5510	3274	0.594192	5217	0.946824	5045	0.915608
Bhutan	2089	716	0.342748	461	0.22068	695	0.332695
Bolivia	53091	38248	0.720423	39606	0.746002	32870	0.619126
Bosnia and Herzegovina	3336	0	0	0	0	85	0.0254796
Botswana	29172	36	0.00123406	17	0.000582751	34	0.0011655
Brazil	406754	395566	0.972494	404931	0.995518	398182	0.978926
Brunei	268	268	1	268	1	268	1
Bulgaria	7016	0	0	0	0	0	0
Burkina Faso	13043	3777	0.289581	9591	0.735337	10286	0.788622
Burundi	1274	1255	0.985086	1274	1	1274	1
Byelarus	16225	0	0	0	0	0	0
Cambodia	8709	8544	0.981054	8191	0.940521	8315	0.954759
Cameroon	21835	16423	0.752141	21086	0.965697	20572	0.942157
Canada	967115	0	0	1	1.034e-06	109	0.000112706
Cape Verde	46	0	0	10	0.217391	0	0
Central African Republic	29139	22910	0.786232	29040	0.996602	24605	0.844401
Chad	61796	5	8.09114e-05	14401	0.233041	14579	0.235921
Chile	42206	52	0.00123205	7989	0.189286	7897	0.187106
China	547295	31777	0.0580619	15936	0.0291178	38213	0.0698216
Colombia	53347	49187	0.92202	53320	0.999494	53333	0.999738
Comoros	51	51	1	51	1	51	1
Congo	16143	14916	0.923992	16143	1	16002	0.991266
Costa Rica	2416	2288	0.94702	2401	0.993791	2263	0.936672
Croatia	3490	0	0	0	0	186	0.0532951
Cuba	5415	5415	1	5415	1	4832	0.892336
Cyprus	521	3	0.00575816	0	0	0	0
Czech Republic	5659	0	0	0	0	0	0
Denmark	3289	0	0	0	0	0	0
Djibouti	1032	0	0	5	0.00484496	17	0.0164729
Dominica	37	37	1	37	1	37	1
Dominican Republic	2385	2344	0.982809	2385	1	2385	1
Ecuador	11772	8892	0.755352	11753	0.998386	11744	0.997621
Egypt	52100	0	0	0	0	0	0
El Salvador	990	979	0.988889	923	0.932323	648	0.654545
Equatorial Guinea	1251	1251	1	1251	1	1251	1
Eritrea	5837	1101	0.188624	2457	0.420935	2455	0.420593
Estonia	4032	0	0	0	0	0	0
Ethiopia	53378	31390	0.58807	49270	0.923039	48383	0.906422
Faroe Islands	38	0	0	0	0	0	0
Federated States of Micronesia	18	18	1	18	1	18	1
Fiji	844	844	1	844	1	844	1
Finland	35937	0	0	0	0	0	0
France	42657	5095	0.119441	5216	0.122278	5372	0.125935
Gabon	12207	12046	0.986811	12207	1	12161	0.996232
Gambia, The	518	0	0	490	0.945946	436	0.841699
Gaza Strip	23	0	0	0	0	0	0
Georgia	4381	0	0	0	0	0	0
Germany	26424	0	0	0	0	0	0
Ghana	11281	10432	0.924741	10585	0.938303	10273	0.910646
Greece	7306	308	0.0421571	29	0.00396934	634	0.086778
Greenland	369687	0	0	0	0	0	0
Grenada	17	17	1	17	1	17	1
Guatemala	5324	4884	0.917355	5039	0.946469	5039	0.946469
Guinea	11650	8120	0.696996	11126	0.955021	11180	0.959657
Guinea-Bissau	1543	0	0	1543	1	1543	1
Guyana	9924	9924	1	9924	1	9918	0.999395
Haiti	1289	1284	0.996121	1289	1	1289	1
Honduras	5408	5406	0.99963	5266	0.973743	5281	0.976516
Hungary	6337	0	0	0	0	0	0
Iceland	11325	0	0	0	0	0	0
India	160497	124404	0.775117	54888	0.341988	81535	0.508016
Indonesia	85990	84065	0.977614	85989	0.999988	85974	0.999814
Iran	89916	12	0.000133458	102	0.00113439	497	0.00552738
Iraq	24279	0	0	0	0	0	0
Ireland	5415	0	0	0	0	0	0
Israel	1452	0	0	0	0	12	0.00826446
Italy	18991	204	0.0107419	48	0.00252751	1766	0.0929914
Ivory Coast	15205	15205	1	15159	0.996975	13434	0.883525
Jamaica	541	541	1	541	1	541	1
Japan	21281	0	0	439	0.0206287	1552	0.0729289
Jordan	4874	0	0	0	0	0	0
Kazakhstan	189929	0	0	0	0	0	0
Kenya	27293	11986	0.43916	25234	0.924559	25736	0.942952
Kiribati	21	21	1	21	1	21	1
Kuwait	860	0	0	0	0	0	0
Kyrgyzstan	12389	0	0	0	0	0	0
Laos	11320	11052	0.976325	7133	0.630124	8409	0.742845
Latvia	5485	0	0	0	0	0	0
Lebanon	567	96	0.169312	25	0.0440917	56	0.0987654
Lesotho	1637	0	0	1208	0.737935	1576	0.962737
Liberia	4529	4529	1	4529	1	4529	1
Libya	84887	0	0	0	0	0	0
Liechtenstein	11	0	0	0	0	0	0
Lithuania	5294	0	0	0	0	0	0
Luxembourg	187	0	0	0	0	0	0
Macedonia	1589	0	0	0	0	0	0
Madagascar	29417	28228	0.959581	29305	0.996193	28989	0.985451
Malawi	5705	4599	0.806135	5288	0.926906	5166	0.905521
Malaysia	15339	15335	0.999739	15339	1	15339	1
Mali	61430	2708	0.0440827	6224	0.101319	4956	0.0806772
Malta	18	0	0	0	0	0	0
Marshall Islands	1	1	1	1	1	1	1
Mauritania	51767	0	0	57	0.00110109	5	9.65866e-05
Mauritius	98	98	1	98	1	98	1
Mexico	99924	48731	0.487681	42731	0.427635	39936	0.399664
Moldova	2305	0	0	0	0	0	0
Monaco	1	0	0	0	0	0	0
Mongolia	106265	0	0	0	0	0	0
Montenegro	869	0	0	0	0	12	0.013809
Morocco	22153	323	0.0145804	0	0	16	0.00072225
Mozambique	38578	36519	0.946628	35016	0.907668	31533	0.817383
Myanmar (Burma)	33204	31809	0.957987	15947	0.480273	20431	0.615317
Namibia	41677	134	0.0032152	1049	0.0251698	9	0.000215946
Nauru	1	1	1	1	1	1	1
Nepal	7794	4694	0.602258	3021	0.387606	3741	0.479985
Netherlands	2626	23	0.00875857	33	0.0125666	28	0.0106626
New Zealand	16510	820	0.0496669	5750	0.348274	7105	0.430345
Nicaragua	6138	6029	0.982242	5936	0.96709	5789	0.943141
Niger	57963	0	0	174	0.00300192	1267	0.0218588
Nigeria	43181	16993	0.39353	29541	0.68412	30276	0.701142
Niue	13	13	1	13	1	13	1
North Korea	7454	0	0	0	0	0	0
Norway	33282	0	0	1	3.00463e-05	2	6.00925e-05
Oman	15354	93	0.00605705	81	0.0052755	78	0.00508011
Palau	20	20	1	20	1	20	1
Pakistan	47213	3910	0.0828162	577	0.0122212	1671	0.0353928
Panama	3450	3417	0.990435	3449	0.99971	3450	1
Papua New Guinea	21144	19177	0.906971	21144	1	21144	1
Paraguay	20282	17001	0.838231	17480	0.861848	16934	0.834928
Peru	61349	36536	0.595544	50222	0.818628	51487	0.839248
Philippines	13217	13217	1	13183	0.997428	13184	0.997503
Poland	23565	0	0	0	0	0	0
Portugal	5456	1152	0.211144	2	0.000366569	144	0.026393
Qatar	577	0	0	0	0	0	0
Romania	15830	0	0	0	0	0	0
Russia	1675615	0	0	0	0	0	0
Rwanda	1177	1107	0.940527	1177	1	1177	1
San Marino	3	0	0	0	0	0	0
Sao Tome and Principe	47	47	1	47	1	47	1
Saudi Arabia	100062	0	0	0	0	0	0
Senegal	9461	0	0	5778	0.610718	3705	0.391608
Serbia	5724	0	0	0	0	0	0
Seychelles	12	12	1	12	1	12	1
Sierra Leone	3412	3412	1	3412	1	3412	1
Singapore	28	28	1	28	1	28	1
Slovakia	3454	0	0	0	0	0	0
Slovenia	1377	0	0	0	0	0	0
Solomon Islands	924	924	1	924	1	924	1
Somalia	29972	2950	0.0984252	16096	0.537035	18203	0.607334
South Africa	65126	14015	0.215198	19611	0.301124	22149	0.340095
South Korea	5589	0	0	0	0	78	0.013956
Spain	30574	282	0.00922352	0	0	63	0.00206057
Sri Lanka	3112	3112	1	3112	1	3112	1
Saint Kitts and Nevis	9	9	1	9	1	9	1
Saint Lucia	33	33	1	33	1	33	1
Saint Vincent and the Grenadines	16	16	1	16	1	16	1
Sudan	120178	15146	0.12603	47511	0.395339	51682	0.430045
Suriname	6797	6797	1	6797	1	6797	1
Svalbard	13813	0	0	0	0	0	0
Swaziland	896	896	1	896	1	896	1
Sweden	45216	0	0	0	0	0	0
Switzerland	2805	0	0	0	0	0	0
Syria	10700	168	0.0157009	45	0.00420561	73	0.00682243
Taiwan	1832	1326	0.723799	1712	0.934498	1784	0.973799
Tajikistan	8465	0	0	0	0	0	0
Tanzania, United Republic of	44345	28179	0.635449	43839	0.988589	43563	0.982366
Thailand	24773	24723	0.997982	18813	0.759415	14749	0.595366
Togo	2700	2426	0.898519	2615	0.968519	2293	0.849259
Tonga	15	15	1	15	1	15	1
Trinidad and Tobago	219	219	1	219	1	219	1
Tunisia	8712	192	0.0220386	0	0	30	0.00344353
Turkey	46738	1677	0.0358809	544	0.0116394	1031	0.0220591
Turkmenistan	28303	0	0	0	0	0	0
Uganda	11326	11206	0.989405	11326	1	11326	1
Ukraine	42317	0	0	0	0	0	0
United Arab Emirates	3569	0	0	0	0	0	0
United Kingdom	20151	36	0.00178651	35	0.00173689	35	0.00173689
United States	641744	52329	0.0815419	23386	0.0364413	44164	0.0688187
Uruguay	9857	9687	0.982753	4361	0.442427	7597	0.770721
Uzbekistan	27872	0	0	0	0	0	0
Vanuatu	201	201	1	191	0.950249	199	0.99005
Venezuela	42812	42460	0.991778	41662	0.973138	41430	0.967719
Vietnam	15811	15709	0.993549	13626	0.861805	14118	0.892923
Western Sahara	13826	0	0	0	0	0	0
Western Samoa	82	82	1	82	1	82	1
Yemen	20558	0	0	364	0.017706	645	0.0313746
Zaire	109358	95530	0.873553	109358	1	109259	0.999095
Zambia	36178	1840	0.0508596	34493	0.953425	30548	0.844381
Zimbabwe	19263	8090	0.419976	12847	0.666926	9351	0.485438
