# Supplementary material for: Global spatial distribution of Chromolaena odorata habitat under climate change: random forest modeling of one of the 100 worst invasive alien species
Source: Sci Rep. 2023 Jun 16;13:9745. doi: 10.1038/s41598-023-36358-z (PMC10275895; doi:10.1038/s41598-023-36358-z)
Supplement: Supplementary file 4 — Supplementary Information 4. [file 41598_2023_36358_MOESM4_ESM.xlsx]

## Sheet: Sheet2
Table S4. Classification of nations based on the average habitat suitability under the current and future climate change SSP2-4.5 and SSP5-8.5 by 2061-2080.
Current (1973-2000)				SSP2-4.5				SSP5-8.5
Unsuitable	Low	Moderate	High	Unsuitable	Low	Moderate	High	Unsuitable	Low	Moderate	High
Andorra	Chad	Bhutan	Guinea	Albania	Canada	India	Zimbabwe	Andorra	Norway	South Africa	Nigeria
Antarctica	Iran	Argentina	Bolivia	Algeria	Norway	New Zealand	Nigeria	Antarctica	Algeria	Senegal	Laos
Armenia	Afghanistan	Nigeria	Taiwan	Andorra	Portugal	Nepal	Burkina Faso	Armenia	Mauritania	Mexico	Uruguay
Austria	Chile	Zimbabwe	Cameroon	Antarctica	Afghanistan	Sudan	Lesotho	Austria	Canada	Eritrea	Burkina Faso
Azerbaijan	Botswana	Kenya	Ecuador	Armenia	Botswana	Eritrea	Bolivia	Azerbaijan	Namibia	Sudan	Mozambique
Bahrain	United Kingdom	Mexico	India	Austria	Mauritania	Mexico	Thailand	Bahrain	Morocco	New Zealand	Paraguay
Belgium	Namibia	Ethiopia	Central African Republic	Azerbaijan	Iran	Uruguay	Peru	Belgium	Botswana	Nepal	Angola
Bosnia and Herzegovina	Cyprus	Benin	Malawi	Bahrain	United Kingdom	Myanmar (Burma)	Vietnam	Bulgaria	United Kingdom	Zimbabwe	Peru
Bulgaria	Oman	Peru	Paraguay	Belgium	Italy	Somalia	Paraguay	Byelarus	Spain	India	Bangladesh
Byelarus	Algeria	Nepal	Zaire	Bosnia and Herzegovina	Niger	Bangladesh	Mozambique	Cape Verde	Tunisia	Thailand	Gambia, The
Canada	Netherlands	Tanzania, United Republic of	Togo	Bulgaria	Greece	Senegal	Ethiopia	Cyprus	Oman	Somalia	Zambia
Cape Verde	Spain		Papua New Guinea	Byelarus	Syria	Laos	Kenya	Czech Republic	Iran	Myanmar (Burma)	Central African Republic
Croatia	Italy		Guatemala	Croatia	Djibouti		Malawi	Denmark	Syria	Bolivia	Togo
Czech Republic	Morocco		Colombia	Cyprus	Oman		Angola	Egypt	Israel	El Salvador	Ivory Coast
Denmark	Syria		Congo	Czech Republic	Turkey		El Salvador	Estonia	Afghanistan		Cuba
Djibouti	Tunisia		Ghana	Denmark	Pakistan		Taiwan	Faroe Islands	Netherlands		Vietnam
Egypt	Turkey		Rwanda	Egypt	Netherlands		Ghana	Finland	Montenegro		Malawi
Estonia	Greece		Mozambique	Estonia	Yemen		Cambodia	Gaza Strip	South Korea		Ethiopia
Faroe Islands	Mali		Costa Rica	Faroe Islands	Japan		Gambia, The	Georgia	Djibouti		Ghana
Finland	New Zealand		Myanmar (Burma)	Finland	Namibia		Guatemala	Germany	Niger		Benin
Gambia, The	Zambia		Madagascar	Gaza Strip	China		Benin	Greenland	Turkey		Costa Rica
Gaza Strip	China		Brazil	Georgia	United States		Vanuatu	Hungary	Bosnia and Herzegovina		Cameroon
Georgia	United States		Laos	Germany	Lebanon		Zambia	Iceland	Portugal		Kenya
Germany	Pakistan		Indonesia	Greenland	Mali		Guinea	Iraq	Yemen		Nicaragua
Greenland	Somalia		Cambodia	Hungary	France		Cameroon	Ireland	Pakistan		Guatemala
Guinea-Bissau	Albania		Nicaragua	Iceland	Chile		Nicaragua	Jordan	Croatia		Cambodia
Hungary	France		Uruguay	Iraq	Cape Verde		Togo	Kazakhstan	United States		Guinea
Iceland	Sudan		Dominican Republic	Ireland	Bhutan		Venezuela	Kuwait	China		Lesotho
Iraq	Lebanon		Burundi	Israel	Chad		Honduras	Kyrgyzstan	Japan		Venezuela
Ireland	Eritrea		Gabon	Jordan	Australia		Tanzania, United Republic of	Latvia	Mali		Taiwan
Israel	Portugal		El Salvador	Kazakhstan	South Africa		Costa Rica	Libya	Greece		Honduras
Japan	South Africa		Uganda	Kuwait	Argentina		Brazil	Liechtenstein	Italy		Brazil
Jordan	Australia		Panama	Kyrgyzstan			Madagascar	Lithuania	Lebanon		Tanzania, United Republic of
Kazakhstan	Angola		Venezuela	Latvia			Central African Republic	Luxembourg	France		Madagascar
Kuwait	Burkina Faso		Vietnam	Libya			Ivory Coast	Macedonia	Chile		Vanuatu
Kyrgyzstan			Haiti	Liechtenstein			Philippines	Malta	Albania		Congo
Latvia			Thailand	Lithuania			Ecuador	Moldova	Chad		Gabon
Lesotho			Honduras	Luxembourg			Colombia	Monaco	Australia		Philippines
Libya			Malaysia	Macedonia			Panama	Mongolia	Argentina		Ecuador
Liechtenstein			Antigua and Barbuda	Malta			Indonesia	North Korea	Bhutan		Belize
Lithuania			Bahamas	Moldova			Antigua and Barbuda	Poland			Zaire
Luxembourg			Bangladesh	Monaco			Bahamas	Qatar			Guyana
Macedonia			Barbados	Mongolia			Barbados	Romania			Colombia
Malta			Belize	Montenegro			Belize	Russia			Indonesia
Mauritania			Brunei	Morocco			Brunei	San Marino			Antigua and Barbuda
Moldova			Comoros	North Korea			Burundi	Saudi Arabia			Bahamas
Monaco			Cuba	Poland			Comoros	Serbia			Barbados
Mongolia			Dominica	Qatar			Congo	Slovakia			Brunei
Montenegro			Equatorial Guinea	Romania			Cuba	Slovenia			Burundi
Niger			Federated States of Micronesia	Russia			Dominica	Svalbard			Comoros
North Korea			Fiji	San Marino			Dominican Republic	Sweden			Dominica
Norway			Grenada	Saudi Arabia			Equatorial Guinea	Switzerland			Dominican Republic
Poland			Guyana	Serbia			Federated States of Micronesia	Tajikistan			Equatorial Guinea
Qatar			Ivory Coast	Slovakia			Fiji	Turkmenistan			Federated States of Micronesia
Romania			Jamaica	Slovenia			Gabon	Ukraine			Fiji
Russia			Kiribati	South Korea			Grenada	United Arab Emirates			Grenada
San Marino			Liberia	Spain			Guinea-Bissau	Uzbekistan			Guinea-Bissau
Saudi Arabia			Marshall Islands	Svalbard			Guyana	Western Sahara			Haiti
Senegal			Mauritius	Sweden			Haiti				Jamaica
Serbia			Nauru	Switzerland			Jamaica				Kiribati
Slovakia			Niue	Tajikistan			Kiribati				Liberia
Slovenia			Palau	Tunisia			Liberia				Malaysia
South Korea			Philippines	Turkmenistan			Malaysia				Marshall Islands
Svalbard			Sao Tome and Principe	Ukraine			Marshall Islands				Mauritius
Sweden			Seychelles	United Arab Emirates			Mauritius				Nauru
Switzerland			Sierra Leone	Uzbekistan			Nauru				Niue
Tajikistan			Singapore	Western Sahara			Niue				Palau
Turkmenistan			Solomon Islands				Palau				Panama
Ukraine			Sri Lanka				Papua New Guinea				Papua New Guinea
United Arab Emirates			Saint Kitts and Nevis				Rwanda				Rwanda
Uzbekistan			Saint Lucia				Sao Tome and Principe				Sao Tome and Principe
Western Sahara			Saint Vincent and the Grenadines				Seychelles				Seychelles
Yemen			Suriname				Sierra Leone				Sierra Leone
			Swaziland				Singapore				Singapore
			Tonga				Solomon Islands				Solomon Islands
			Trinidad and Tobago				Sri Lanka				Sri Lanka
			Vanuatu				Saint Kitts and Nevis				Saint Kitts and Nevis
			Western Samoa				Saint Lucia				Saint Lucia
							Saint Vincent and the Grenadines				Saint Vincent and the Grenadines
							Suriname				Suriname
							Swaziland				Swaziland
							Tonga				Tonga
							Trinidad and Tobago				Trinidad and Tobago
							Uganda				Uganda
							Western Samoa				Western Samoa
							Zaire
