# Supplementary material for: Global spatial distribution of Chromolaena odorata habitat under climate change: random forest modeling of one of the 100 worst invasive alien species
Source: Sci Rep. 2023 Jun 16;13:9745. doi: 10.1038/s41598-023-36358-z (PMC10275895; doi:10.1038/s41598-023-36358-z)
Supplement: Supplementary file 5 — Supplementary Information 5. [file 41598_2023_36358_MOESM5_ESM.xlsx]

## Sheet: Sheet1
Table S5. Global occurrence points of Chromolaena odorata
Species name	Latitude	Longitude
Chromolaena odorata	26.1767	-98.2298
Chromolaena odorata	27.7848	-82.1441
Chromolaena odorata	28.8895	-81.6621
Chromolaena odorata	27.4708	-97.8649
Chromolaena odorata	27.9239	-81.9578
Chromolaena odorata	30.085	-98.5429
Chromolaena odorata	27.9902	-82.3975
Chromolaena odorata	22.7635	120.707
Chromolaena odorata	25.5831	-100.265
Chromolaena odorata	20.9245	-97.3344
Chromolaena odorata	28.5135	-98.3923
Chromolaena odorata	-29.7951	31.0422
Chromolaena odorata	29.6719	-95.9347
Chromolaena odorata	7.86714	80.7061
Chromolaena odorata	31.2759	-81.3343
Chromolaena odorata	11.2775	102.986
Chromolaena odorata	23.558	120.655
Chromolaena odorata	30.3558	-97.7639
Chromolaena odorata	26.0536	-99.5415
Chromolaena odorata	26.1419	-97.7904
Chromolaena odorata	-8.71919	121.16
Chromolaena odorata	-29.8611	30.9816
Chromolaena odorata	21.1673	-99.5577
Chromolaena odorata	26.2917	-98.1352
Chromolaena odorata	26.584	-99.1492
Chromolaena odorata	27.1262	-80.5243
Chromolaena odorata	26.3856	-98.8326
Chromolaena odorata	27.6723	-97.3501
Chromolaena odorata	-25.5288	31.2849
Chromolaena odorata	26.1863	-97.662
Chromolaena odorata	23.6968	120.628
Chromolaena odorata	23.3908	120.643
Chromolaena odorata	20.9791	-99.6755
Chromolaena odorata	25.0355	-99.8396
Chromolaena odorata	25.3054	-100.066
Chromolaena odorata	23.388	-98.9835
Chromolaena odorata	25.6187	-100.355
Chromolaena odorata	26.2047	-98.2666
Chromolaena odorata	20.296	-103.607
Chromolaena odorata	12.9903	77.8237
Chromolaena odorata	15.2096	120.815
Chromolaena odorata	26.9316	93.4141
Chromolaena odorata	12.0146	79.7995
Chromolaena odorata	12.0931	75.478
Chromolaena odorata	-22.7581	-42.854
Chromolaena odorata	18.9693	-99.0722
Chromolaena odorata	20.6375	85.5685
Chromolaena odorata	-19.4179	-44.1894
Chromolaena odorata	-22.8804	-43.0575
Chromolaena odorata	16.9778	82.2163
Chromolaena odorata	23.1862	88.7378
Chromolaena odorata	-6.45996	107.015
Chromolaena odorata	5.96829	-5.41729
Chromolaena odorata	-19.7812	-40.6112
Chromolaena odorata	23.7097	103.327
Chromolaena odorata	23.0643	87.3256
Chromolaena odorata	10.7529	76.1157
Chromolaena odorata	18.9457	81.8647
Chromolaena odorata	6.01693	-58.3112
Chromolaena odorata	28.1623	-80.6489
Chromolaena odorata	-7.88667	110.187
Chromolaena odorata	6.1418	-4.88759
Chromolaena odorata	21.4799	83.1213
Chromolaena odorata	16.98	73.3288
Chromolaena odorata	-6.9214	112.062
Chromolaena odorata	15.2956	76.3182
Chromolaena odorata	27.2509	-80.4041
Chromolaena odorata	22.7786	86.9046
Chromolaena odorata	27.2865	-80.3391
Chromolaena odorata	14.6815	120.998
Chromolaena odorata	12.7323	78.3455
Chromolaena odorata	20.2435	85.7607
Chromolaena odorata	21.4135	83.6687
Chromolaena odorata	19.9662	85.4348
Chromolaena odorata	13.3083	78.3566
Chromolaena odorata	26.5537	-80.0756
Chromolaena odorata	5.68159	-74.6449
Chromolaena odorata	26.3293	-81.8129
Chromolaena odorata	-15.7223	-56.1593
Chromolaena odorata	21.4332	83.9447
Chromolaena odorata	-7.8183	110.396
Chromolaena odorata	-4.35388	15.3018
Chromolaena odorata	11.9954	75.4478
Chromolaena odorata	6.49517	2.69097
Chromolaena odorata	11.7333	78.1734
Chromolaena odorata	7.41904	13.5368
Chromolaena odorata	2.91148	101.733
Chromolaena odorata	-7.11528	111.571
Chromolaena odorata	-7.56124	110.75
Chromolaena odorata	11.6894	76.6321
Chromolaena odorata	27.2225	-80.2266
Chromolaena odorata	27.5686	-80.3734
Chromolaena odorata	18.9677	79.2529
Chromolaena odorata	15.9517	75.3212
Chromolaena odorata	14.2849	121.463
Chromolaena odorata	26.482	-80.123
Chromolaena odorata	-22.9635	-42.9417
Chromolaena odorata	11.1608	76.1808
Chromolaena odorata	-24.8499	-65.3944
Chromolaena odorata	-7.95006	112.549
Chromolaena odorata	10.399	123.859
Chromolaena odorata	19.2777	84.8763
Chromolaena odorata	4.33807	101.154
Chromolaena odorata	8.7076	117.621
Chromolaena odorata	20.3766	85.3273
Chromolaena odorata	11.0026	76.8634
Chromolaena odorata	16.4659	-61.4651
Chromolaena odorata	26.9498	-80.1146
Chromolaena odorata	7.91683	125.094
Chromolaena odorata	17.9769	83.3283
Chromolaena odorata	13.3467	77.159
Chromolaena odorata	5.91268	-4.21783
Chromolaena odorata	2.57713	102.649
Chromolaena odorata	17.5133	82.7197
Chromolaena odorata	18.3247	82.888
Chromolaena odorata	20.2809	86.0228
Chromolaena odorata	-8.13487	113.881
Chromolaena odorata	4.08379	-73.557
Chromolaena odorata	26.7472	-80.3201
Chromolaena odorata	9.84762	76.9607
Chromolaena odorata	12.9991	77.9428
Chromolaena odorata	12.8925	77.4225
Chromolaena odorata	20.5127	86.3993
Chromolaena odorata	10.0189	-84.0806
Chromolaena odorata	18.8043	-99.295
Chromolaena odorata	19.3145	84.8037
Chromolaena odorata	6.16062	102.301
Chromolaena odorata	16.3396	-61.4571
Chromolaena odorata	12.5213	75.0179
Chromolaena odorata	16.6866	74.2679
Chromolaena odorata	-8.20351	113.59
Chromolaena odorata	23.1552	86.6739
Chromolaena odorata	25.6972	-80.2998
Chromolaena odorata	9.62884	123.887
Chromolaena odorata	12.8749	79.1351
Chromolaena odorata	-6.41672	110.837
Chromolaena odorata	15.5529	74.9527
Chromolaena odorata	12.3436	76.6068
Chromolaena odorata	18.4903	84.228
Chromolaena odorata	6.27941	99.7308
Chromolaena odorata	-1.95387	9.86814
Chromolaena odorata	14.1404	75.1066
Chromolaena odorata	22.8444	86.2753
Chromolaena odorata	17.1583	82.0112
Chromolaena odorata	21.3379	86.8291
Chromolaena odorata	7.14257	125.646
Chromolaena odorata	8.94479	-79.7949
Chromolaena odorata	18.1347	83.4689
Chromolaena odorata	-7.82315	112.248
Chromolaena odorata	20.3253	85.8714
Chromolaena odorata	15.1967	73.9497
Chromolaena odorata	15.9634	74.5534
Chromolaena odorata	20.7567	86.1515
Chromolaena odorata	26.228	-80.1885
Chromolaena odorata	19.1713	83.7957
Chromolaena odorata	5.56074	101.342
Chromolaena odorata	-7.48134	109.298
Chromolaena odorata	7.7655	125.007
Chromolaena odorata	17.6787	82.9563
Chromolaena odorata	-23.3813	-45.9613
Chromolaena odorata	15.6007	120.768
Chromolaena odorata	-7.62079	112.491
Chromolaena odorata	15.6001	73.7498
Chromolaena odorata	27.2096	90.6288
Chromolaena odorata	14.2246	75.0828
Chromolaena odorata	17.9352	120.637
Chromolaena odorata	11.7418	78.0397
Chromolaena odorata	13.3745	121.882
Chromolaena odorata	26.6084	-81.914
Chromolaena odorata	10.7555	122.417
Chromolaena odorata	6.86568	99.8089
Chromolaena odorata	-6.24462	106.648
Chromolaena odorata	23.5226	88.0866
Chromolaena odorata	20.3166	85.7213
Chromolaena odorata	14.7312	-92.4267
Chromolaena odorata	16.9537	80.1675
Chromolaena odorata	-7.30288	111.366
Chromolaena odorata	12.674	79.4887
Chromolaena odorata	12.8088	77.489
Chromolaena odorata	3.48888	11.4989
Chromolaena odorata	26.3381	88.5503
Chromolaena odorata	11.0539	76.6958
Chromolaena odorata	7.49702	124.94
Chromolaena odorata	-6.93163	107.774
Chromolaena odorata	8.13936	98.6082
Chromolaena odorata	-4.97139	12.0838
Chromolaena odorata	14.6386	120.994
Chromolaena odorata	16.3257	-61.3195
Chromolaena odorata	14.5131	74.7419
Chromolaena odorata	-6.87665	109.278
Chromolaena odorata	-8.25964	113.612
Chromolaena odorata	12.0373	92.9814
Chromolaena odorata	23.6765	86.1574
Chromolaena odorata	22.4457	84.0453
Chromolaena odorata	12.3514	76.0996
Chromolaena odorata	21.1485	79.6595
Chromolaena odorata	19.43	100.873
Chromolaena odorata	26.4965	-80.0715
Chromolaena odorata	13.0631	76.7489
Chromolaena odorata	14.252	120.981
Chromolaena odorata	9.51312	100.023
Chromolaena odorata	11.2834	125.053
Chromolaena odorata	10.0237	76.8334
Chromolaena odorata	14.6057	121.048
Chromolaena odorata	14.7939	-61.0014
Chromolaena odorata	19.6244	96.493
Chromolaena odorata	26.9107	-80.1782
Chromolaena odorata	14.7865	120.956
Chromolaena odorata	5.35412	-3.90989
Chromolaena odorata	-20.0006	-44.601
Chromolaena odorata	9.60825	123.969
Chromolaena odorata	12.6834	75.2506
Chromolaena odorata	23.8803	87.3763
Chromolaena odorata	19.5847	97.9433
Chromolaena odorata	18.8067	73.2859
Chromolaena odorata	26.4885	-80.213
Chromolaena odorata	11.4422	75.8027
Chromolaena odorata	16.9857	80.5134
Chromolaena odorata	16.2016	120.418
Chromolaena odorata	10.9212	75.9199
Chromolaena odorata	14.4566	75.3924
Chromolaena odorata	-7.72419	111.431
Chromolaena odorata	14.508	101.53
Chromolaena odorata	-6.527	106.766
Chromolaena odorata	21.6047	83.1283
Chromolaena odorata	10.0609	76.6295
Chromolaena odorata	23.3796	86.8692
Chromolaena odorata	27.3289	-82.4683
Chromolaena odorata	16.1221	73.5274
Chromolaena odorata	5.38594	100.299
Chromolaena odorata	-20.1876	57.4202
Chromolaena odorata	22.8302	86.4314
Chromolaena odorata	15.6714	73.7081
Chromolaena odorata	22.5787	88.4845
Chromolaena odorata	-7.68428	110.439
Chromolaena odorata	9.92434	76.9576
Chromolaena odorata	21.6129	83.3599
Chromolaena odorata	9.79143	126.161
Chromolaena odorata	15.3954	74.3382
Chromolaena odorata	27.4517	-80.3233
Chromolaena odorata	26.6314	-80.1322
Chromolaena odorata	10.2797	123.84
Chromolaena odorata	-8.07573	111.664
Chromolaena odorata	19.2479	83.4461
Chromolaena odorata	13.4449	76.643
Chromolaena odorata	-7.93608	112.598
Chromolaena odorata	-25.0324	-50.8416
Chromolaena odorata	18.7068	79.041
Chromolaena odorata	20.6581	84.4295
Chromolaena odorata	3.58713	11.3073
Chromolaena odorata	13.133	77.5458
Chromolaena odorata	7.08744	125.547
Chromolaena odorata	12.1992	75.187
Chromolaena odorata	15.4401	74.9835
Chromolaena odorata	13.7963	75.3697
Chromolaena odorata	-22.7705	-43.0184
Chromolaena odorata	-20.4498	57.3148
Chromolaena odorata	-22.8018	-42.5827
Chromolaena odorata	21.4941	86.8978
Chromolaena odorata	14.5387	74.315
Chromolaena odorata	-7.48674	112.584
Chromolaena odorata	13.6965	121.433
Chromolaena odorata	14.5723	75.8849
Chromolaena odorata	20.4509	85.8
Chromolaena odorata	13.1221	77.4293
Chromolaena odorata	9.07145	-79.4124
Chromolaena odorata	8.50417	123.765
Chromolaena odorata	12.2873	76.659
Chromolaena odorata	18.7084	73.6204
Chromolaena odorata	17.8269	83.0976
Chromolaena odorata	2.64911	102.659
Chromolaena odorata	14.0579	74.9552
Chromolaena odorata	-5.94654	106.104
Chromolaena odorata	-7.65596	113.028
Chromolaena odorata	20.2398	105.923
Chromolaena odorata	-7.36556	111.453
Chromolaena odorata	12.5219	120.923
Chromolaena odorata	27.2816	90.0049
Chromolaena odorata	27.4421	91.5731
Chromolaena odorata	3.79866	102.364
Chromolaena odorata	20.3846	85.536
Chromolaena odorata	15.5643	73.9523
Chromolaena odorata	27.2908	-80.4056
Chromolaena odorata	4.08468	-73.6645
Chromolaena odorata	16.2741	120.646
Chromolaena odorata	28.0001	-80.6259
Chromolaena odorata	17.0956	74.2115
Chromolaena odorata	20.7348	86.7343
Chromolaena odorata	-7.29442	110.914
Chromolaena odorata	12.8181	75.4108
Chromolaena odorata	-18.1656	-63.8482
Chromolaena odorata	13.5989	75.3064
Chromolaena odorata	19.7646	-104.374
Chromolaena odorata	-7.88458	110.622
Chromolaena odorata	24.9077	88.1021
Chromolaena odorata	15.9888	74.51
Chromolaena odorata	7.65738	-5.02808
Chromolaena odorata	13.3119	74.8911
Chromolaena odorata	6.2447	125.181
Chromolaena odorata	27.6377	-80.4238
Chromolaena odorata	13.0067	77.655
Chromolaena odorata	23.6689	87.672
Chromolaena odorata	11.6007	78.5283
Chromolaena odorata	15.9811	73.9132
Chromolaena odorata	22.6671	83.3342
Chromolaena odorata	14.7784	121.09
Chromolaena odorata	7.76887	124.139
Chromolaena odorata	10.1311	77.4694
Chromolaena odorata	12.3165	76.8077
Chromolaena odorata	20.1561	86.1966
Chromolaena odorata	9.68404	77.1087
Chromolaena odorata	-16.0362	-48.0622
Chromolaena odorata	6.27638	-6.99892
Chromolaena odorata	21.5699	84.3636
Chromolaena odorata	9.91878	76.4598
Chromolaena odorata	16.4073	119.938
Chromolaena odorata	20.2883	85.7646
Chromolaena odorata	10.8194	122.607
Chromolaena odorata	18.2617	83.5495
Chromolaena odorata	-19.4062	-40.0683
Chromolaena odorata	9.69944	-63.4511
Chromolaena odorata	12.9161	78.914
Chromolaena odorata	12.9079	77.714
Chromolaena odorata	27.3245	-80.3567
Chromolaena odorata	-23.3799	-47.726
Chromolaena odorata	-7.6957	110.195
Chromolaena odorata	15.3632	73.8449
Chromolaena odorata	18.6909	-70.0703
Chromolaena odorata	17.051	81.8497
Chromolaena odorata	22.9564	105.598
Chromolaena odorata	26.3884	-80.1128
Chromolaena odorata	-22.8788	-43.2485
Chromolaena odorata	15.0854	73.9171
Chromolaena odorata	13.2524	77.4036
Chromolaena odorata	13.3742	123.401
Chromolaena odorata	-17.5618	146.022
Chromolaena odorata	21.9832	86.9684
Chromolaena odorata	20.5002	82.9081
Chromolaena odorata	4.76413	11.2404
Chromolaena odorata	18.7852	82.7315
Chromolaena odorata	18.4507	73.9253
Chromolaena odorata	17.9726	82.9715
Chromolaena odorata	-7.77339	110.425
Chromolaena odorata	13.365	77.1171
Chromolaena odorata	-7.70602	108.663
Chromolaena odorata	23.1343	87.4542
Chromolaena odorata	26.1054	-80.2441
Chromolaena odorata	-22.9447	-42.7557
Chromolaena odorata	6.77222	124.442
Chromolaena odorata	16.5813	74.3115
Chromolaena odorata	23.757	86.0467
Chromolaena odorata	3.55082	15.5152
Chromolaena odorata	3.82368	11.4998
Chromolaena odorata	19.1179	-96.1237
Chromolaena odorata	18.2975	83.7911
Chromolaena odorata	26.7769	-80.1258
Chromolaena odorata	-15.6068	-55.9863
Chromolaena odorata	-6.7392	110.758
Chromolaena odorata	9.54493	77.5528
Chromolaena odorata	18.4861	81.8762
Chromolaena odorata	20.289	85.9199
Chromolaena odorata	27.5389	89.8654
Chromolaena odorata	21.351	83.6842
Chromolaena odorata	25.9926	-80.275
Chromolaena odorata	15.9281	-61.307
Chromolaena odorata	15.6495	103.018
Chromolaena odorata	-23.3043	-45.9777
Chromolaena odorata	13.5156	75.3197
Chromolaena odorata	20.1143	85.0929
Chromolaena odorata	6.67333	2.13004
Chromolaena odorata	18.2024	83.6897
Chromolaena odorata	17.755	83.1787
Chromolaena odorata	10.546	76.9502
Chromolaena odorata	-22.3542	-42.3294
Chromolaena odorata	12.942	77.5077
Chromolaena odorata	-6.26417	106.504
Chromolaena odorata	-7.59651	111.09
Chromolaena odorata	23.7665	86.3668
Chromolaena odorata	16.8313	75.6423
Chromolaena odorata	5.74754	10.8962
Chromolaena odorata	11.8796	75.4685
Chromolaena odorata	6.54472	-5.26077
Chromolaena odorata	5.56518	-72.5826
Chromolaena odorata	21.8632	87.1595
Chromolaena odorata	6.94751	-73.0848
Chromolaena odorata	23.4081	87.3714
Chromolaena odorata	27.3591	-80.2849
Chromolaena odorata	26.0396	-80.2044
Chromolaena odorata	-7.48532	109.96
Chromolaena odorata	-6.12755	106.141
Chromolaena odorata	7.33426	13.5622
Chromolaena odorata	10.0342	76.3257
Chromolaena odorata	21.8098	83.4714
Chromolaena odorata	-22.8781	-42.8012
Chromolaena odorata	19.3459	98.9622
Chromolaena odorata	-0.961513	12.8108
Chromolaena odorata	-22.9732	-43.6407
Chromolaena odorata	12.7338	79.736
Chromolaena odorata	12.8196	77.7318
Chromolaena odorata	-4.16802	13.6053
Chromolaena odorata	-20.4417	-40.3367
Chromolaena odorata	-22.9641	-42.0219
Chromolaena odorata	18.354	-78.2903
Chromolaena odorata	28.3931	-81.3867
Chromolaena odorata	26.3033	-80.1901
Chromolaena odorata	24.883	94.9756
Chromolaena odorata	9.79133	77.113
Chromolaena odorata	10.3845	77.5467
Chromolaena odorata	16.8563	96.1829
Chromolaena odorata	15.3671	121.049
Chromolaena odorata	6.69782	124.697
Chromolaena odorata	18.4066	-66.1433
Chromolaena odorata	-8.01632	-35.0357
Chromolaena odorata	7.34421	-7.62073
Chromolaena odorata	11.5172	75.7917
Chromolaena odorata	10.8259	76.4883
Chromolaena odorata	27.2509	88.4362
Chromolaena odorata	22.9105	86.2967
Chromolaena odorata	17.1313	81.289
Chromolaena odorata	-7.32868	111.391
Chromolaena odorata	12.0504	78.436
Chromolaena odorata	14.6054	75.6377
Chromolaena odorata	10.4932	99.1881
Chromolaena odorata	-7.81335	110.176
Chromolaena odorata	8.0423	123.794
Chromolaena odorata	5.67068	-73.504
Chromolaena odorata	13.2242	79.0144
Chromolaena odorata	15.1531	76.8768
Chromolaena odorata	13.0459	74.9448
Chromolaena odorata	11.6645	78.0714
Chromolaena odorata	23.9483	87.7062
Chromolaena odorata	27.0001	-80.1111
Chromolaena odorata	13.0912	77.5702
Chromolaena odorata	9.96036	98.6332
Chromolaena odorata	15.3523	76.528
Chromolaena odorata	20.7672	83.3234
Chromolaena odorata	-6.88553	112.443
Chromolaena odorata	19.0303	73.037
Chromolaena odorata	-23.1392	-44.3096
Chromolaena odorata	27.4853	83.8317
Chromolaena odorata	-6.91911	109.555
Chromolaena odorata	-7.91276	110.523
Chromolaena odorata	-6.4063	106.781
Chromolaena odorata	26.6085	-81.5687
Chromolaena odorata	-7.48163	110.837
Chromolaena odorata	-16.1629	-47.9367
Chromolaena odorata	11.1466	76.2474
Chromolaena odorata	26.959	-80.2411
Chromolaena odorata	15.0954	105.812
Chromolaena odorata	14.166	75.8612
Chromolaena odorata	17.7787	83.2679
Chromolaena odorata	22.2567	86.1824
Chromolaena odorata	23.2482	87.846
Chromolaena odorata	17.5477	81.3333
Chromolaena odorata	21.6548	86.515
Chromolaena odorata	18.6995	81.2469
Chromolaena odorata	-7.69119	111.404
Chromolaena odorata	10.2668	-84.5271
Chromolaena odorata	23.4301	88.4104
Chromolaena odorata	27.3963	-80.8653
Chromolaena odorata	12.7853	79.6725
Chromolaena odorata	-7.58786	110.83
Chromolaena odorata	-5.47	-42.9599
Chromolaena odorata	19.5959	84.8233
Chromolaena odorata	6.49834	2.61579
Chromolaena odorata	18.0133	82.5089
Chromolaena odorata	-17.7984	-50.9201
Chromolaena odorata	14.317	74.4918
Chromolaena odorata	13.4069	76.6227
Chromolaena odorata	12.4025	78.4228
Chromolaena odorata	-30.9757	-64.0606
Chromolaena odorata	6.26233	81.407
Chromolaena odorata	22.5188	86.4578
Chromolaena odorata	15.5176	74.012
Chromolaena odorata	26.813	-80.0601
Chromolaena odorata	21.5579	83.3494
Chromolaena odorata	15.2527	120.674
Chromolaena odorata	-8.78292	-63.7963
Chromolaena odorata	13.6849	-89.1325
Chromolaena odorata	10.8743	106.797
Chromolaena odorata	19.0649	73.1377
Chromolaena odorata	10.9578	108.262
Chromolaena odorata	17.4045	121.446
Chromolaena odorata	23.2891	86.3594
Chromolaena odorata	27.1209	-80.1693
Chromolaena odorata	13.2588	77.6946
Chromolaena odorata	18.0556	83.5185
Chromolaena odorata	18.756	79.0481
Chromolaena odorata	6.89681	125.417
Chromolaena odorata	18.5333	73.9183
Chromolaena odorata	-20.0698	57.5491
Chromolaena odorata	20.6544	104.962
Chromolaena odorata	22.7142	86.3364
Chromolaena odorata	27.127	93.715
Chromolaena odorata	4.90147	-52.3221
Chromolaena odorata	16.3512	74.3788
Chromolaena odorata	27.3969	91.6141
Chromolaena odorata	12.5519	76.8929
Chromolaena odorata	26.7892	-80.3138
Chromolaena odorata	-7.30302	108.833
Chromolaena odorata	18.4852	73.7943
Chromolaena odorata	18.3861	73.6281
Chromolaena odorata	-8.12	-35.0128
Chromolaena odorata	22.129	82.1368
Chromolaena odorata	-6.79808	111.123
Chromolaena odorata	10.957	77.4425
Chromolaena odorata	-7.71208	110.374
Chromolaena odorata	26.1048	-81.7727
Chromolaena odorata	18.6454	83.6293
Chromolaena odorata	6.04773	80.8539
Chromolaena odorata	4.97256	-52.4434
Chromolaena odorata	20.7464	83.1589
Chromolaena odorata	15.2374	74.6212
Chromolaena odorata	9.12369	76.6846
Chromolaena odorata	11.0184	76.9508
Chromolaena odorata	-7.20764	-34.8425
Chromolaena odorata	8.88232	76.6046
Chromolaena odorata	19.6258	81.6558
Chromolaena odorata	20.1758	85.7816
Chromolaena odorata	-3.08576	-60.0597
Chromolaena odorata	19.4	98.9293
Chromolaena odorata	-17.7706	-48.6577
Chromolaena odorata	20.2626	86.1887
Chromolaena odorata	17.3891	78.3312
Chromolaena odorata	25.2225	87.6538
Chromolaena odorata	-7.59863	110.417
Chromolaena odorata	11.9781	79.7833
Chromolaena odorata	-22.9604	-43.0515
Chromolaena odorata	25.8912	-80.3538
Chromolaena odorata	-6.85666	107.124
Chromolaena odorata	15.5055	73.8787
Chromolaena odorata	5.37447	-4.00372
Chromolaena odorata	13.1932	77.8031
Chromolaena odorata	21.1856	81.297
Chromolaena odorata	21.6862	83.2662
Chromolaena odorata	10.5042	106.867
Chromolaena odorata	-30.9034	-55.6324
Chromolaena odorata	11.6665	92.7514
Chromolaena odorata	2.86447	101.684
Chromolaena odorata	26.941	89.0404
Chromolaena odorata	18.3552	83.2184
Chromolaena odorata	5.15648	10.4756
Chromolaena odorata	-6.9315	112.35
Chromolaena odorata	2.98646	101.722
Chromolaena odorata	19.3146	72.8962
Chromolaena odorata	18.5134	84.0338
Chromolaena odorata	27.1819	-80.3048
Chromolaena odorata	8.51707	125.967
Chromolaena odorata	25.9894	-81.5956
Chromolaena odorata	-19.8053	-43.928
Chromolaena odorata	13.2358	76.822
Chromolaena odorata	13.4313	76.5279
Chromolaena odorata	-31.2545	-64.2598
Chromolaena odorata	8.46833	76.9378
Chromolaena odorata	6.42754	2.1492
Chromolaena odorata	-7.23562	107.898
Chromolaena odorata	-22.7666	-46.7885
Chromolaena odorata	-7.69394	111.646
Chromolaena odorata	18.2779	-65.9244
Chromolaena odorata	10.3082	76.3401
Chromolaena odorata	22.4127	87.3061
Chromolaena odorata	11.5825	76.3283
Chromolaena odorata	13.1515	77.6389
Chromolaena odorata	-7.51997	110.842
Chromolaena odorata	14.6962	121.146
Chromolaena odorata	26.7517	-80.2373
Chromolaena odorata	-7.6254	109.114
Chromolaena odorata	11.5562	122.72
Chromolaena odorata	5.75294	102.628
Chromolaena odorata	6.40137	125.258
Chromolaena odorata	18.9258	-89.3303
Chromolaena odorata	15.233	73.9728
Chromolaena odorata	16.0478	-61.6903
Chromolaena odorata	21.8595	84.0978
Chromolaena odorata	20.4997	-87.2373
Chromolaena odorata	-30.8854	-53.3221
Chromolaena odorata	-22.9891	-43.2286
Chromolaena odorata	16.8402	74.5956
Chromolaena odorata	12.2706	76.6013
Chromolaena odorata	-8.254	111.465
Chromolaena odorata	13.7109	74.6658
Chromolaena odorata	9.83937	-83.8903
Chromolaena odorata	21.8634	84.0405
Chromolaena odorata	-25.4108	-49.2964
Chromolaena odorata	9.17664	123.492
Chromolaena odorata	7.02792	-5.9482
Chromolaena odorata	12.856	75.043
Chromolaena odorata	19.5195	-96.8818
Chromolaena odorata	21.3065	84.0731
Chromolaena odorata	-15.44	-55.7621
Chromolaena odorata	8.58252	124.4
Chromolaena odorata	26.0746	-80.1742
Chromolaena odorata	10.5547	-85.3875
Chromolaena odorata	3.21393	10.7576
Chromolaena odorata	-22.7589	-43.6953
Chromolaena odorata	-28.2586	-52.7964
Chromolaena odorata	16.0981	-61.7629
Chromolaena odorata	19.2629	-99.2926
Chromolaena odorata	7.60397	80.9294
Chromolaena odorata	-15.2364	-59.3198
Chromolaena odorata	22.4325	-79.9673
Chromolaena odorata	-34.1812	-58.8708
Chromolaena odorata	29.1264	76.8347
Chromolaena odorata	-32.0748	-64.5329
Chromolaena odorata	-20.0054	57.5588
Chromolaena odorata	-20.2153	57.7919
Chromolaena odorata	-6.44989	106.855
Chromolaena odorata	10.1159	78.5903
Chromolaena odorata	-7.52667	111.003
Chromolaena odorata	15.6185	-61.4401
Chromolaena odorata	-8.18611	-54.9525
Chromolaena odorata	-15.0031	-44.6442
Chromolaena odorata	23.299	-106.443
Chromolaena odorata	25.6971	-80.3743
Chromolaena odorata	27.8198	-80.4769
Chromolaena odorata	27.1525	-80.1859
Chromolaena odorata	20.7462	-103.507
Chromolaena odorata	29.7373	-95.7486
Chromolaena odorata	25.3945	-100.13
Chromolaena odorata	27.0721	-99.4302
Chromolaena odorata	26.1838	-98.381
Chromolaena odorata	23.3527	120.641
Chromolaena odorata	29.8325	-95.4373
Chromolaena odorata	26.7986	91.2676
Chromolaena odorata	21.9799	120.806
Chromolaena odorata	20.9702	-97.3554
Chromolaena odorata	7.46218	5.41984
Chromolaena odorata	26.862	-80.0769
Chromolaena odorata	29.7665	-95.4529
Chromolaena odorata	8.25119	80.1035
Chromolaena odorata	26.0391	-97.6873
Chromolaena odorata	25.6738	-80.16
Chromolaena odorata	24.1214	120.817
Chromolaena odorata	20.3642	-86.9931
Chromolaena odorata	28.0915	-82.597
Chromolaena odorata	16.7167	-88.9833
Chromolaena odorata	16.7881	-90.1147
Chromolaena odorata	14.8	-90.85
Chromolaena odorata	13.7086	-89.2031
Chromolaena odorata	17.4981	-88.2256
Chromolaena odorata	13.9619	-86.9931
Chromolaena odorata	17.0833	-89.1333
Chromolaena odorata	14.85	-89.1333
Chromolaena odorata	14.5611	-89.3553
Chromolaena odorata	17.8783	-88.3131
Chromolaena odorata	14.8989	-89.5222
Chromolaena odorata	14.0236	-87.0519
Chromolaena odorata	16.1976	-61.5398
Chromolaena odorata	3.92404	-53.2348
Chromolaena odorata	18.035	-63.2089
Chromolaena odorata	17.9044	-62.8319
Chromolaena odorata	14.6548	-61.0193
Chromolaena odorata	9.96241	76.5855
Chromolaena odorata	9.79061	76.3047
Chromolaena odorata	26.2347	-97.3654
Chromolaena odorata	28.0533	-97.0476
Chromolaena odorata	-8.8085	115.162
Chromolaena odorata	-19.2791	146.727
Chromolaena odorata	30.2827	-97.7521
Chromolaena odorata	27.2877	-97.7637
Chromolaena odorata	27.8654	-97.3312
Chromolaena odorata	28.0637	-97.4229
Chromolaena odorata	25.391	-80.6896
Chromolaena odorata	6.94339	100.863
Chromolaena odorata	28.2306	-97.9309
Chromolaena odorata	-23.9471	31.1502
Chromolaena odorata	13.5067	79.3228
Chromolaena odorata	26.2667	-97.5628
Chromolaena odorata	27.898	-97.6158
Chromolaena odorata	16.2206	103.331
Chromolaena odorata	13.1721	77.5965
Chromolaena odorata	22.6554	120.268
Chromolaena odorata	25.7844	-80.2234
Chromolaena odorata	23.5536	120.44
Chromolaena odorata	17.9688	-89.3315
Chromolaena odorata	28.0599	-97.8808
Chromolaena odorata	9.6131	76.3225
Chromolaena odorata	-20.3625	-41.4711
Chromolaena odorata	6.52526	3.36112
Chromolaena odorata	13.85	-89.9833
Chromolaena odorata	13.8167	-89.9833
Chromolaena odorata	14.3626	-89.4018
Chromolaena odorata	13.8167	-89.9
Chromolaena odorata	13.8	-90.0667
Chromolaena odorata	13.811	-89.5841
Chromolaena odorata	13.7612	-89.199
Chromolaena odorata	13.85	-88.9333
Chromolaena odorata	13.95	-88.1333
Chromolaena odorata	14.4167	-89.35
Chromolaena odorata	14.35	-89.2
Chromolaena odorata	13.6833	-89.6833
Chromolaena odorata	13.2764	-87.8139
Chromolaena odorata	13.4833	-89.1667
Chromolaena odorata	13.85	-88.1
Chromolaena odorata	-10.2614	-40.2289
Chromolaena odorata	16.4729	102.831
Chromolaena odorata	23.2756	120.726
Chromolaena odorata	25.639	-80.3554
Chromolaena odorata	-22.0208	166.204
Chromolaena odorata	9.41486	76.6788
Chromolaena odorata	25.7825	-80.3213
Chromolaena odorata	23.045	120.401
Chromolaena odorata	22.6465	120.614
Chromolaena odorata	28.3403	-80.7306
Chromolaena odorata	20.5956	-87.1502
Chromolaena odorata	-21.6643	165.72
Chromolaena odorata	23.308	120.499
Chromolaena odorata	3.20395	101.853
Chromolaena odorata	16.6825	102.235
Chromolaena odorata	9.57236	76.5801
Chromolaena odorata	-25.4912	30.9754
Chromolaena odorata	33.5571	-91.1092
Chromolaena odorata	9.74074	76.6414
Chromolaena odorata	12.6127	101.689
Chromolaena odorata	13.2134	77.7315
Chromolaena odorata	18.3933	-77.0598
Chromolaena odorata	13.5712	79.4468
Chromolaena odorata	26.0778	-80.2792
Chromolaena odorata	11.04	-74.8467
Chromolaena odorata	5.24423	6.63331
Chromolaena odorata	5.22525	6.69672
Chromolaena odorata	5.10123	6.53813
Chromolaena odorata	5.10117	6.72497
Chromolaena odorata	5.08496	6.77643
Chromolaena odorata	4.9436	6.77068
Chromolaena odorata	5.27041	6.55215
Chromolaena odorata	5.41756	6.58836
Chromolaena odorata	5.4496	5.88075
Chromolaena odorata	5.085	5.82417
Chromolaena odorata	5.33425	5.47912
Chromolaena odorata	5.16932	5.83492
Chromolaena odorata	5.2697	5.86068
Chromolaena odorata	5.26426	5.62311
Chromolaena odorata	5.09337	5.71648
Chromolaena odorata	5.15121	5.68021
Chromolaena odorata	5.0738	5.7719
Chromolaena odorata	5.03414	5.6934
Chromolaena odorata	5.86167	5.73511
Chromolaena odorata	5.01489	5.64693
Chromolaena odorata	5.37149	5.72658
Chromolaena odorata	5.31892	5.72964
Chromolaena odorata	5.37026	5.88504
Chromolaena odorata	23.3018	120.641
Chromolaena odorata	19.506	-154.916
Chromolaena odorata	27.678	-82.2596
Chromolaena odorata	24.0663	120.573
Chromolaena odorata	23.5957	120.707
Chromolaena odorata	23.6083	120.64
Chromolaena odorata	22.3885	120.79
Chromolaena odorata	24.1396	120.744
Chromolaena odorata	9.76387	76.3544
Chromolaena odorata	-19.2638	146.803
Chromolaena odorata	27.5761	-82.4573
Chromolaena odorata	8.54846	77.0034
Chromolaena odorata	26.1291	-80.3635
Chromolaena odorata	23.7723	120.634
Chromolaena odorata	-19.1888	146.774
Chromolaena odorata	24.0507	120.781
Chromolaena odorata	29.7632	-82.4631
Chromolaena odorata	13.5718	79.3619
Chromolaena odorata	22.9481	120.639
Chromolaena odorata	23.1063	86.8587
Chromolaena odorata	23.9508	120.93
Chromolaena odorata	13.6276	79.3823
Chromolaena odorata	27.2818	-82.5062
Chromolaena odorata	19.2428	72.9962
Chromolaena odorata	25.932	-80.358
Chromolaena odorata	22.4879	120.626
Chromolaena odorata	25.0756	-77.3617
Chromolaena odorata	-7.63992	110.383
Chromolaena odorata	17.4856	82.0124
Chromolaena odorata	8.96929	76.6904
Chromolaena odorata	-4.57924	105.407
Chromolaena odorata	9.01085	76.6611
Chromolaena odorata	-7.26492	72.3692
Chromolaena odorata	10.5303	76.3473
Chromolaena odorata	27.2969	88.2195
Chromolaena odorata	19.714	72.9671
Chromolaena odorata	17.8353	-89.0206
Chromolaena odorata	23.4072	120.571
Chromolaena odorata	17.328	-89.05
Chromolaena odorata	-7.29895	72.3962
Chromolaena odorata	6.50395	3.60143
Chromolaena odorata	-22.9578	-48.4346
Chromolaena odorata	20.0851	-97.4596
Chromolaena odorata	4.46001	-72.7396
Chromolaena odorata	4.51999	-72.7059
Chromolaena odorata	25.1435	94.2833
Chromolaena odorata	4.44882	7.16853
Chromolaena odorata	5.65322	6.50744
Chromolaena odorata	4.51331	7.59323
Chromolaena odorata	7.68	-8.36
Chromolaena odorata	0.786728	-51.1152
Chromolaena odorata	-8.5838	125.646
Chromolaena odorata	28.1352	-96.9864
Chromolaena odorata	7.46019	4.02486
Chromolaena odorata	-30.7048	30.39
Chromolaena odorata	-5.79635	112.622
Chromolaena odorata	27.2552	-82.279
Chromolaena odorata	20.3137	-89.9989
Chromolaena odorata	15.151	-92.4773
Chromolaena odorata	20.6868	-105.176
Chromolaena odorata	25.6021	-80.4093
Chromolaena odorata	24.1436	120.581
Chromolaena odorata	27.0254	-80.2317
Chromolaena odorata	24.8482	-99.5751
Chromolaena odorata	22.6906	120.999
Chromolaena odorata	22.2088	120.753
Chromolaena odorata	-29.4263	31.2604
Chromolaena odorata	26.2295	-81.6962
Chromolaena odorata	26.5943	-80.2018
Chromolaena odorata	15.0309	102.856
Chromolaena odorata	5.32286	163.007
Chromolaena odorata	-6.5858	106.968
Chromolaena odorata	5.44128	6.04192
Chromolaena odorata	5.47134	5.97466
Chromolaena odorata	6.14546	6.5402
Chromolaena odorata	5.56645	5.66032
Chromolaena odorata	5.54859	5.85211
Chromolaena odorata	5.37441	6.04062
Chromolaena odorata	5.35467	6.18756
Chromolaena odorata	3.17701	101.605
Chromolaena odorata	24.1766	120.91
Chromolaena odorata	-30.6159	30.5468
Chromolaena odorata	23.7223	120.626
Chromolaena odorata	24.2638	120.775
Chromolaena odorata	-30.2894	30.757
Chromolaena odorata	23.8851	121.06
Chromolaena odorata	5.79873	101.773
Chromolaena odorata	-27.5477	32.6732
Chromolaena odorata	27.1009	-80.2568
Chromolaena odorata	-27.6682	32.304
Chromolaena odorata	-27.7207	32.2877
Chromolaena odorata	25.85	-97.4196
Chromolaena odorata	27.1569	-80.2481
Chromolaena odorata	12.7962	99.4645
Chromolaena odorata	29.4624	-98.4673
Chromolaena odorata	24.0212	120.452
Chromolaena odorata	28.6374	-80.8221
Chromolaena odorata	26.128	-97.9515
Chromolaena odorata	22.9935	120.334
Chromolaena odorata	-21.0361	-56.3842
Chromolaena odorata	3.78741	6.64333
Chromolaena odorata	3.5599	6.78181
Chromolaena odorata	3.66005	6.61984
Chromolaena odorata	27.8778	-97.4681
Chromolaena odorata	30.0704	-95.7383
Chromolaena odorata	18.2153	-100.893
Chromolaena odorata	22.8849	120.473
Chromolaena odorata	22.8906	120.613
Chromolaena odorata	23.0101	120.421
Chromolaena odorata	23.1628	120.654
Chromolaena odorata	23.2628	120.835
Chromolaena odorata	23.0594	120.708
Chromolaena odorata	23.0992	120.674
Chromolaena odorata	23.035	120.697
Chromolaena odorata	24.0342	120.658
Chromolaena odorata	23.1706	120.768
Chromolaena odorata	24.2389	120.618
Chromolaena odorata	22.1828	120.854
Chromolaena odorata	22.6267	120.277
Chromolaena odorata	23.9586	120.845
Chromolaena odorata	23.7498	120.789
Chromolaena odorata	23.9431	121.074
Chromolaena odorata	22.5667	120.979
Chromolaena odorata	22.6144	120.996
Chromolaena odorata	24.0861	120.751
Chromolaena odorata	24.0075	120.717
Chromolaena odorata	22.8797	120.392
Chromolaena odorata	23.9472	120.661
Chromolaena odorata	22.6791	120.65
Chromolaena odorata	23.0839	120.128
Chromolaena odorata	23.0865	120.422
Chromolaena odorata	23.2006	120.513
Chromolaena odorata	22.7111	120.643
Chromolaena odorata	22.7013	120.563
Chromolaena odorata	24.0086	120.865
Chromolaena odorata	22.8689	121.218
Chromolaena odorata	23.9253	120.78
Chromolaena odorata	23.8306	120.801
Chromolaena odorata	24.0108	120.771
Chromolaena odorata	24.46	120.717
Chromolaena odorata	23.8517	120.611
Chromolaena odorata	22.7958	120.406
Chromolaena odorata	24.4278	120.721
Chromolaena odorata	23.5611	120.922
Chromolaena odorata	23.91	120.633
Chromolaena odorata	23.1431	120.431
Chromolaena odorata	23.8864	120.894
Chromolaena odorata	23.1258	120.351
Chromolaena odorata	23.0775	120.616
Chromolaena odorata	22.1356	120.735
Chromolaena odorata	23.0056	120.662
Chromolaena odorata	23.5806	120.511
Chromolaena odorata	24.0231	120.556
Chromolaena odorata	24.0517	120.358
Chromolaena odorata	23.6022	120.533
Chromolaena odorata	22.9114	120.683
Chromolaena odorata	23.0842	120.358
Chromolaena odorata	22.8053	120.513
Chromolaena odorata	4.70607	7.13591
Chromolaena odorata	4.5439	8.04177
Chromolaena odorata	5.30502	6.45319
Chromolaena odorata	4.54464	7.93293
Chromolaena odorata	4.55015	8.28122
Chromolaena odorata	4.54962	7.83488
Chromolaena odorata	-23.3281	-51.3703
Chromolaena odorata	25.9285	-80.9402
Chromolaena odorata	23.6361	120.609
Chromolaena odorata	24.0587	120.712
Chromolaena odorata	22.9859	120.491
Chromolaena odorata	23.755	120.617
Chromolaena odorata	-7.25391	108.259
Chromolaena odorata	23.5337	120.604
Chromolaena odorata	26.1818	-80.8948
Chromolaena odorata	25.7635	-80.4222
Chromolaena odorata	-19.6282	-43.9133
Chromolaena odorata	23.0258	121.326
Chromolaena odorata	22.0953	120.748
Chromolaena odorata	-30.4369	30.6582
Chromolaena odorata	-29.7356	30.6803
Chromolaena odorata	8.97788	7.40543
Chromolaena odorata	28.7213	-81.3032
Chromolaena odorata	9.33842	2.38917
Chromolaena odorata	4.21627	-76.1812
Chromolaena odorata	-6.83302	105.894
Chromolaena odorata	18.0796	-66.0364
Chromolaena odorata	-8.67878	126.248
Chromolaena odorata	18.4471	-66.464
Chromolaena odorata	26.186	-97.7513
Chromolaena odorata	-29.5574	31.1884
Chromolaena odorata	9.07278	-75.0593
Chromolaena odorata	23.1066	-106.286
Chromolaena odorata	10.3505	76.2901
Chromolaena odorata	-25.3081	31.0083
Chromolaena odorata	18.465	-66.1194
Chromolaena odorata	7.23372	125.48
Chromolaena odorata	-8.0062	110.513
Chromolaena odorata	26.214	-80.2579
Chromolaena odorata	14.6046	121.263
Chromolaena odorata	39.187	-94.4378
Chromolaena odorata	18.4465	-66.5626
Chromolaena odorata	9.11089	1.94595
Chromolaena odorata	23.2793	120.415
Chromolaena odorata	-26.9204	32.2508
Chromolaena odorata	-17.1406	145.386
Chromolaena odorata	29.5562	-98.5002
Chromolaena odorata	-30.3679	30.6838
Chromolaena odorata	6.50128	2.35493
Chromolaena odorata	17.9897	-67.1197
Chromolaena odorata	13.4467	99.9177
Chromolaena odorata	25.3661	-100.163
Chromolaena odorata	10.4382	76.234
Chromolaena odorata	7.64119	79.8026
Chromolaena odorata	26.7357	-80.1668
Chromolaena odorata	25.5374	-80.4516
Chromolaena odorata	-7.22254	108.19
Chromolaena odorata	24.1895	120.736
Chromolaena odorata	4.27636	-76.1262
Chromolaena odorata	23.7084	120.696
Chromolaena odorata	-7.86325	-35.4347
Chromolaena odorata	-0.082417	-78.291
Chromolaena odorata	28.3701	-81.1882
Chromolaena odorata	27.4176	-82.446
Chromolaena odorata	-19.3387	146.745
Chromolaena odorata	24.071	89.074
Chromolaena odorata	21.9808	120.736
Chromolaena odorata	8.51452	124.757
Chromolaena odorata	-25.5447	31.1135
Chromolaena odorata	35.9369	-86.8043
Chromolaena odorata	22.2616	120.881
Chromolaena odorata	7.63397	5.20106
Chromolaena odorata	20.8223	-105.465
Chromolaena odorata	-7.85451	110.535
Chromolaena odorata	23.4859	120.555
Chromolaena odorata	-30.2162	30.7856
Chromolaena odorata	17.844	-95.0514
Chromolaena odorata	26.5736	-81.8231
Chromolaena odorata	26.1394	-80.1054
Chromolaena odorata	-20.2257	57.471
Chromolaena odorata	7.59506	5.08943
Chromolaena odorata	26.5535	-97.4171
Chromolaena odorata	22.0498	120.704
Chromolaena odorata	-7.20359	111.099
Chromolaena odorata	10.6495	76.0513
Chromolaena odorata	-6.88228	107.431
Chromolaena odorata	26.1417	-80.1936
Chromolaena odorata	27.0756	90.0756
Chromolaena odorata	13.7641	-61.0251
Chromolaena odorata	-7.56398	110.091
Chromolaena odorata	-25.1303	31.0625
Chromolaena odorata	27.0353	-82.0608
Chromolaena odorata	-8.5963	125.455
Chromolaena odorata	9.25283	76.4965
Chromolaena odorata	5.35481	100.306
Chromolaena odorata	26.3501	-80.2235
Chromolaena odorata	8.46584	4.66754
Chromolaena odorata	-29.6313	30.9915
Chromolaena odorata	10.6798	76.6492
Chromolaena odorata	-13.7686	-65.3949
Chromolaena odorata	18.4904	-69.9366
Chromolaena odorata	18.216	-66.0599
Chromolaena odorata	-25.4308	31.137
Chromolaena odorata	23.4556	120.445
Chromolaena odorata	14.682	121.058
Chromolaena odorata	6.2425	-10.3503
Chromolaena odorata	-0.8137	-91.1249
Chromolaena odorata	-8.20222	15.4222
Chromolaena odorata	-7.59361	14.9858
Chromolaena odorata	-9.28028	15.0222
Chromolaena odorata	4.93463	-52.7657
Chromolaena odorata	6.91522	2.40105
Chromolaena odorata	6.92744	2.4871
Chromolaena odorata	6.85854	2.4629
Chromolaena odorata	-1.85	102.65
Chromolaena odorata	23.73	92.65
Chromolaena odorata	6.94328	2.12201
Chromolaena odorata	6.872	2.13533
Chromolaena odorata	6.94592	2.19365
Chromolaena odorata	7.03396	2.15182
Chromolaena odorata	4.76897	-74.098
Chromolaena odorata	5.75476	-2.74047
Chromolaena odorata	5.5566	-2.73332
Chromolaena odorata	6.27757	-0.524924
Chromolaena odorata	6.10866	-0.601258
Chromolaena odorata	6.17316	-2.77181
Chromolaena odorata	6.13985	-2.82063
Chromolaena odorata	6.05658	-2.57352
Chromolaena odorata	5.88527	-2.96132
Chromolaena odorata	6.52252	-2.93565
Chromolaena odorata	6.01951	-0.670493
Chromolaena odorata	6.11368	-3.0366
Chromolaena odorata	5.39968	-2.6875
Chromolaena odorata	6.3772	-2.10731
Chromolaena odorata	6.28508	-0.579856
Chromolaena odorata	6.05062	-0.621171
Chromolaena odorata	5.97169	-0.627798
Chromolaena odorata	6.13512	-2.71978
Chromolaena odorata	6.33862	-2.91357
Chromolaena odorata	6.20637	-2.35587
Chromolaena odorata	6.21456	-2.29867
Chromolaena odorata	6.17465	-2.57752
Chromolaena odorata	6.19716	-2.42022
Chromolaena odorata	6.18488	-2.50602
Chromolaena odorata	6.74483	-3.00615
Chromolaena odorata	5.92593	-2.63942
Chromolaena odorata	5.69575	-2.61467
Chromolaena odorata	5.81084	-2.62704
Chromolaena odorata	5.58067	-2.6023
Chromolaena odorata	6.22889	-2.19856
Chromolaena odorata	6.23605	-2.14851
Chromolaena odorata	5.27118	-2.67653
Chromolaena odorata	5.04101	-2.65179
Chromolaena odorata	5.1561	-2.66416
Chromolaena odorata	6.22172	-2.24862
Chromolaena odorata	6.16646	-2.63472
Chromolaena odorata	5.984	-0.718558
Chromolaena odorata	6.53318	-0.522864
Chromolaena odorata	6.05675	-0.522864
Chromolaena odorata	6.30155	-1.6909
Chromolaena odorata	6.25243	-2.03411
Chromolaena odorata	6.28108	-1.83391
Chromolaena odorata	6.29439	-1.74096
Chromolaena odorata	6.26573	-1.94116
Chromolaena odorata	6.2729	-1.89111
Chromolaena odorata	6.1544	-0.587525
Chromolaena odorata	6.42321	-2.99968
Chromolaena odorata	6.33869	-0.525555
Chromolaena odorata	6.21242	-0.558686
Chromolaena odorata	6.47485	-2.96582
Chromolaena odorata	-21.0453	-56.7222
Chromolaena odorata	-9.89719	-56.0655
Chromolaena odorata	-7.06077	108.083
Chromolaena odorata	22.3614	120.595
Chromolaena odorata	25.7262	-80.3218
Chromolaena odorata	25.7521	-80.1471
Chromolaena odorata	-28.3848	32.4154
Chromolaena odorata	24.0518	120.835
Chromolaena odorata	-24.5415	31.3346
Chromolaena odorata	-26.816	-48.6501
Chromolaena odorata	25.9726	-80.1914
Chromolaena odorata	27.9838	-81.8577
Chromolaena odorata	9.55974	76.796
Chromolaena odorata	24.4979	120.758
Chromolaena odorata	24.6419	120.834
Chromolaena odorata	-20.2687	164.043
Chromolaena odorata	17.5153	-62.9897
Chromolaena odorata	17.6198	-63.2358
Chromolaena odorata	17.4779	-62.9539
Chromolaena odorata	18.0255	-63.0603
Chromolaena odorata	-18.4399	145.511
Chromolaena odorata	-19.2831	146.84
Chromolaena odorata	20.7554	73.4965
Chromolaena odorata	22.9066	121.146
Chromolaena odorata	23.6952	120.851
Chromolaena odorata	23.7725	120.859
Chromolaena odorata	23.0205	120.283
Chromolaena odorata	23.3809	120.536
Chromolaena odorata	23.8163	120.707
Chromolaena odorata	23.1334	121.119
Chromolaena odorata	22.9911	120.551
Chromolaena odorata	22.8438	120.485
Chromolaena odorata	22.9596	120.524
Chromolaena odorata	22.7635	120.586
Chromolaena odorata	22.9201	120.573
Chromolaena odorata	23.17	120.26
Chromolaena odorata	23.0583	120.277
Chromolaena odorata	22.9679	120.314
Chromolaena odorata	22.1555	120.779
Chromolaena odorata	-29.6377	31.1063
Chromolaena odorata	-28.9611	31.7563
Chromolaena odorata	-22.9669	30.4645
Chromolaena odorata	-27.3221	32.7151
Chromolaena odorata	28.0101	-97.0594
Chromolaena odorata	-24.8132	-65.221
Chromolaena odorata	-22.945	30.3954
Chromolaena odorata	22.7693	121.131
Chromolaena odorata	19.1408	-96.2073
Chromolaena odorata	-29.8149	30.9087
Chromolaena odorata	27.8345	-97.0857
Chromolaena odorata	13.3104	144.747
Chromolaena odorata	24.9585	121.51
Chromolaena odorata	25.1256	-80.4074
Chromolaena odorata	26.097	-97.631
Chromolaena odorata	26.0917	-97.7863
Chromolaena odorata	-15.711	-47.8462
Chromolaena odorata	25.9858	-97.5307
Chromolaena odorata	19.2878	-104.783
Chromolaena odorata	29.5411	-95.4333
Chromolaena odorata	19.275	-103.722
Chromolaena odorata	23.3103	121.254
Chromolaena odorata	-29.9117	30.9326
Chromolaena odorata	26.0992	-97.1679
Chromolaena odorata	26.1003	-97.2996
Chromolaena odorata	7.07157	125.498
Chromolaena odorata	26.3303	-97.5752
Chromolaena odorata	25.9002	-80.2016
Chromolaena odorata	20.6502	-87.052
Chromolaena odorata	18.4146	-67.1598
Chromolaena odorata	6.33789	80.0267
Chromolaena odorata	17.1714	-94.7732
Chromolaena odorata	17.1802	-62.6224
Chromolaena odorata	22.6974	120.309
Chromolaena odorata	28.5513	-81.1908
Chromolaena odorata	22.9267	58.8981
Chromolaena odorata	11.2842	-74.0114
Chromolaena odorata	26.6589	89.3406
Chromolaena odorata	-19.3858	146.478
Chromolaena odorata	16.0673	73.6115
Chromolaena odorata	25.6666	-100.258
Chromolaena odorata	22.7978	121.131
Chromolaena odorata	-6.76446	108.185
Chromolaena odorata	18.9224	-100.147
Chromolaena odorata	22.411	120.63
Chromolaena odorata	-7.98105	110.045
Chromolaena odorata	14.1332	145.133
Chromolaena odorata	23.954	-106.164
Chromolaena odorata	29.4275	-95.5562
Chromolaena odorata	-0.624726	9.14249
Chromolaena odorata	22.6991	121.057
Chromolaena odorata	25.4684	-80.5084
Chromolaena odorata	-29.7749	30.8023
Chromolaena odorata	18.3518	-66.1111
Chromolaena odorata	13.7429	79.4642
Chromolaena odorata	-30.729	30.3022
Chromolaena odorata	-30.8484	30.0858
Chromolaena odorata	-19.3479	146.589
Chromolaena odorata	-19.2429	146.642
Chromolaena odorata	-19.3979	146.599
Chromolaena odorata	-17.6945	146.037
Chromolaena odorata	-17.9431	145.38
Chromolaena odorata	-17.7205	146.065
Chromolaena odorata	-17.9199	145.441
Chromolaena odorata	-19.4997	146.638
Chromolaena odorata	-19.384	146.584
Chromolaena odorata	-19.5844	146.576
Chromolaena odorata	-19.496	146.674
Chromolaena odorata	-19.4449	146.576
Chromolaena odorata	-17.9392	145.436
Chromolaena odorata	-17.8206	145.698
Chromolaena odorata	-19.4539	146.608
Chromolaena odorata	-19.3433	146.803
Chromolaena odorata	-17.9757	145.291
Chromolaena odorata	-19.2845	146.567
Chromolaena odorata	-17.7292	145.878
Chromolaena odorata	-17.5944	145.867
Chromolaena odorata	-17.8184	146.084
Chromolaena odorata	-17.6822	145.888
Chromolaena odorata	-19.5302	146.586
Chromolaena odorata	-19.4802	146.636
Chromolaena odorata	-17.6819	145.948
Chromolaena odorata	-19.4366	146.813
Chromolaena odorata	-18.0015	145.714
Chromolaena odorata	-19.4746	146.784
Chromolaena odorata	-17.8143	145.097
Chromolaena odorata	-19.4209	146.613
Chromolaena odorata	-17.534	145.991
Chromolaena odorata	-17.7393	145.961
Chromolaena odorata	-17.7595	145.965
Chromolaena odorata	-17.9621	145.837
Chromolaena odorata	-17.9089	145.392
Chromolaena odorata	-19.2294	146.476
Chromolaena odorata	-17.5067	145.948
Chromolaena odorata	-17.793	145.376
Chromolaena odorata	-19.4769	146.588
Chromolaena odorata	-17.8614	145.717
Chromolaena odorata	-17.9632	145.992
Chromolaena odorata	-19.2843	146.617
Chromolaena odorata	-18.4667	145.83
Chromolaena odorata	-18.0404	146.042
Chromolaena odorata	-17.7487	145.27
Chromolaena odorata	-19.3648	146.826
Chromolaena odorata	-19.4256	146.93
Chromolaena odorata	-17.5603	145.968
Chromolaena odorata	-17.59	145.821
Chromolaena odorata	-17.999	145.992
Chromolaena odorata	-18.2	145.528
Chromolaena odorata	-16.4912	145.428
Chromolaena odorata	-17.9449	145.782
Chromolaena odorata	-19.3202	146.578
Chromolaena odorata	-19.486	146.717
Chromolaena odorata	-17.7757	145.99
Chromolaena odorata	-19.3872	146.425
Chromolaena odorata	-19.3557	146.608
Chromolaena odorata	-19.5868	146.517
Chromolaena odorata	-17.7286	145.905
Chromolaena odorata	-17.8625	146.04
Chromolaena odorata	-19.6158	146.293
Chromolaena odorata	-17.8811	145.33
Chromolaena odorata	-17.8924	145.736
Chromolaena odorata	-17.8371	145.249
Chromolaena odorata	-19.4186	146.591
Chromolaena odorata	-17.7956	146.076
Chromolaena odorata	-19.5422	146.614
Chromolaena odorata	-17.9408	145.753
Chromolaena odorata	-17.8013	145.688
Chromolaena odorata	-19.4572	146.464
Chromolaena odorata	-19.4743	147.047
Chromolaena odorata	-19.3808	146.656
Chromolaena odorata	-17.8072	145.42
Chromolaena odorata	-17.5857	145.985
Chromolaena odorata	-17.9779	145.865
Chromolaena odorata	-17.4695	145.892
Chromolaena odorata	-17.4112	144.977
Chromolaena odorata	-17.5923	145.914
Chromolaena odorata	-17.9483	145.81
Chromolaena odorata	-17.9975	145.921
Chromolaena odorata	-16.5159	145.379
Chromolaena odorata	-19.3748	146.705
Chromolaena odorata	-17.8969	145.795
Chromolaena odorata	-17.8853	146.028
Chromolaena odorata	-19.4674	146.321
Chromolaena odorata	-17.5663	145.862
Chromolaena odorata	-19.5106	146.551
Chromolaena odorata	-19.4441	146.958
Chromolaena odorata	-17.4513	145.871
Chromolaena odorata	-16.5232	145.216
Chromolaena odorata	-17.9225	145.752
Chromolaena odorata	-17.917	145.219
Chromolaena odorata	-19.4108	146.834
Chromolaena odorata	-17.9722	145.794
Chromolaena odorata	-17.6761	145.93
Chromolaena odorata	-18.0099	145.812
Chromolaena odorata	-19.5277	146.695
Chromolaena odorata	-19.2549	146.473
Chromolaena odorata	-19.4747	146.527
Chromolaena odorata	-19.5148	146.581
Chromolaena odorata	-19.5485	146.456
Chromolaena odorata	-17.8851	145.931
Chromolaena odorata	-18.5962	146.284
Chromolaena odorata	-16.4862	145.375
Chromolaena odorata	-17.6835	146.018
Chromolaena odorata	-19.4797	146.489
Chromolaena odorata	-18.0233	145.72
Chromolaena odorata	-19.256	146.507
Chromolaena odorata	-19.4679	146.624
Chromolaena odorata	-17.9301	145.363
Chromolaena odorata	-19.4363	146.387
Chromolaena odorata	-17.8597	145.749
Chromolaena odorata	-17.7863	145.668
Chromolaena odorata	-16.5059	145.367
Chromolaena odorata	-17.9331	145.328
Chromolaena odorata	-17.544	145.875
Chromolaena odorata	-19.4765	146.34
Chromolaena odorata	-17.9067	145.819
Chromolaena odorata	-17.8272	145.138
Chromolaena odorata	-17.8867	145.993
Chromolaena odorata	-19.623	146.69
Chromolaena odorata	-19.2296	146.635
Chromolaena odorata	-17.7089	145.873
Chromolaena odorata	-17.9273	145.233
Chromolaena odorata	-17.7283	145.024
Chromolaena odorata	-17.9975	145.87
Chromolaena odorata	-19.5168	146.333
Chromolaena odorata	-19.5599	146.613
Chromolaena odorata	-17.7779	145.961
Chromolaena odorata	-17.7349	145.925
Chromolaena odorata	-17.7499	146.042
Chromolaena odorata	-17.6492	145.912
Chromolaena odorata	-19.3231	146.547
Chromolaena odorata	-19.316	146.608
Chromolaena odorata	-19.3537	146.44
Chromolaena odorata	-17.616	145.938
Chromolaena odorata	-19.4131	146.78
Chromolaena odorata	-17.7812	146.052
Chromolaena odorata	-17.5669	145.983
Chromolaena odorata	-17.82	146.038
Chromolaena odorata	-19.277	146.552
Chromolaena odorata	-17.7189	145.114
Chromolaena odorata	-19.4396	146.531
Chromolaena odorata	-17.9532	145.449
Chromolaena odorata	-17.9794	145.724
Chromolaena odorata	-17.639	146.009
Chromolaena odorata	-17.6254	145.948
Chromolaena odorata	-17.9642	145.859
Chromolaena odorata	-17.7994	145.995
Chromolaena odorata	-19.3465	146.56
Chromolaena odorata	-19.4137	146.745
Chromolaena odorata	-17.9009	146.095
Chromolaena odorata	-19.3208	146.633
Chromolaena odorata	-19.4422	146.856
Chromolaena odorata	-17.7284	145.21
Chromolaena odorata	-17.8653	145.142
Chromolaena odorata	-17.4491	144.965
Chromolaena odorata	-18.0036	145.293
Chromolaena odorata	-18.2162	145.538
Chromolaena odorata	-17.8536	145.985
Chromolaena odorata	-17.9157	145.835
Chromolaena odorata	-17.8025	146.035
Chromolaena odorata	-17.8081	145.078
Chromolaena odorata	-17.802	145.17
Chromolaena odorata	-19.3951	146.497
Chromolaena odorata	-17.8392	145.705
Chromolaena odorata	-19.3625	146.479
Chromolaena odorata	-19.4388	146.94
Chromolaena odorata	-18.1439	145.604
Chromolaena odorata	-17.9912	145.799
Chromolaena odorata	-17.79	145.151
Chromolaena odorata	-17.7161	145.016
Chromolaena odorata	-17.5555	145.926
Chromolaena odorata	-17.9057	145.363
Chromolaena odorata	-18.0688	145.324
Chromolaena odorata	-19.5065	146.505
Chromolaena odorata	-17.881	145.729
Chromolaena odorata	-16.4628	145.365
Chromolaena odorata	-19.4545	146.405
Chromolaena odorata	-17.9036	145.932
Chromolaena odorata	-19.2604	146.686
Chromolaena odorata	-18.025	145.759
Chromolaena odorata	-19.5169	146.453
Chromolaena odorata	-19.5908	146.62
Chromolaena odorata	-19.3505	146.41
Chromolaena odorata	-19.6099	146.685
Chromolaena odorata	-17.7356	145.438
Chromolaena odorata	-19.5429	146.527
Chromolaena odorata	-19.6619	146.802
Chromolaena odorata	-19.1818	146.497
Chromolaena odorata	-18.1424	145.658
Chromolaena odorata	-17.8281	145.996
Chromolaena odorata	-19.4286	146.506
Chromolaena odorata	-19.2055	146.467
Chromolaena odorata	-17.7507	145.023
Chromolaena odorata	-19.3224	146.702
Chromolaena odorata	-17.6113	145.794
Chromolaena odorata	-17.8824	145.415
Chromolaena odorata	-17.6254	146.004
Chromolaena odorata	-17.7271	145.283
Chromolaena odorata	-17.7655	145.639
Chromolaena odorata	-17.7319	146.002
Chromolaena odorata	-17.7085	146.056
Chromolaena odorata	-17.8505	145.531
Chromolaena odorata	-19.4533	146.43
Chromolaena odorata	-17.9077	145.881
Chromolaena odorata	-17.8706	146.094
Chromolaena odorata	-19.4571	146.981
Chromolaena odorata	-17.7519	145.621
Chromolaena odorata	-17.9973	145.369
Chromolaena odorata	-17.9051	145.743
Chromolaena odorata	-17.2077	145.747
Chromolaena odorata	-18.1609	145.679
Chromolaena odorata	-19.2051	146.643
Chromolaena odorata	-19.5377	147.085
Chromolaena odorata	-22.4023	150.296
Chromolaena odorata	-19.4095	146.407
Chromolaena odorata	-18.0106	146.02
Chromolaena odorata	-17.9427	146.09
Chromolaena odorata	-17.9855	145.965
Chromolaena odorata	-17.8227	145.233
Chromolaena odorata	-19.5902	146.448
Chromolaena odorata	-19.7017	146.459
Chromolaena odorata	-19.6102	146.626
Chromolaena odorata	-17.9081	145.972
Chromolaena odorata	-18.5121	145.99
Chromolaena odorata	-19.3285	146.404
Chromolaena odorata	-19.473	146.841
Chromolaena odorata	-19.3413	146.712
Chromolaena odorata	-17.7812	145.367
Chromolaena odorata	-18.1779	145.615
Chromolaena odorata	-17.7062	145.947
Chromolaena odorata	-23.4943	148.247
Chromolaena odorata	-17.48	145.965
Chromolaena odorata	-19.3557	146.809
Chromolaena odorata	-17.7973	145.066
Chromolaena odorata	-18.081	145.971
Chromolaena odorata	-18.1208	145.876
Chromolaena odorata	-17.7722	145.507
Chromolaena odorata	-19.1923	146.457
Chromolaena odorata	-17.8184	145.859
Chromolaena odorata	-17.6638	146.02
Chromolaena odorata	-17.7473	145.449
Chromolaena odorata	-17.977	145.315
Chromolaena odorata	-19.5782	146.342
Chromolaena odorata	-17.9381	145.889
Chromolaena odorata	-18.3047	145.656
Chromolaena odorata	-19.5718	146.682
Chromolaena odorata	-17.6904	145.02
Chromolaena odorata	-17.7421	146.022
Chromolaena odorata	-17.9662	145.719
Chromolaena odorata	-19.2413	146.564
Chromolaena odorata	-18.0861	145.787
Chromolaena odorata	-18.0621	145.301
Chromolaena odorata	-17.8433	146.044
Chromolaena odorata	-16.5752	145.35
Chromolaena odorata	-17.8294	145.175
Chromolaena odorata	-17.9476	146.056
Chromolaena odorata	-17.4911	145.672
Chromolaena odorata	-19.2385	146.43
Chromolaena odorata	-19.6496	146.25
Chromolaena odorata	-17.3879	145.894
Chromolaena odorata	-17.6522	146.012
Chromolaena odorata	-17.5225	145.889
Chromolaena odorata	-19.317	146.67
Chromolaena odorata	-17.8309	145.959
Chromolaena odorata	-17.9121	145.991
Chromolaena odorata	-17.9621	145.402
Chromolaena odorata	-19.2353	146.688
Chromolaena odorata	-18.0807	145.826
Chromolaena odorata	-17.6706	145.411
Chromolaena odorata	-19.4184	146.546
Chromolaena odorata	-17.8844	145.225
Chromolaena odorata	-17.4445	145.842
Chromolaena odorata	-18.0349	145.889
Chromolaena odorata	-19.4814	146.165
Chromolaena odorata	-18.4945	145.911
Chromolaena odorata	-19.4467	146.329
Chromolaena odorata	-19.4043	146.816
Chromolaena odorata	-17.5979	145.756
Chromolaena odorata	-17.9668	145.466
Chromolaena odorata	-19.5979	146.677
Chromolaena odorata	-17.1877	145.43
Chromolaena odorata	-17.4703	145.956
Chromolaena odorata	-19.498	146.333
Chromolaena odorata	-19.5014	146.836
Chromolaena odorata	-19.4055	146.516
Chromolaena odorata	-17.6182	145.808
Chromolaena odorata	-18.1705	145.707
Chromolaena odorata	-17.5119	145.964
Chromolaena odorata	-19.5388	146.35
Chromolaena odorata	-17.8796	145.503
Chromolaena odorata	-17.5933	145.499
Chromolaena odorata	-16.4324	145.403
Chromolaena odorata	-18.5932	146.068
Chromolaena odorata	-17.6674	145.28
Chromolaena odorata	-17.6198	145.478
Chromolaena odorata	-19.6504	146.494
Chromolaena odorata	-18.0934	145.855
Chromolaena odorata	-17.4305	145.21
Chromolaena odorata	-19.2672	146.705
Chromolaena odorata	-17.9763	145.938
Chromolaena odorata	-19.5872	146.252
Chromolaena odorata	-19.2581	146.443
Chromolaena odorata	-19.4423	146.308
Chromolaena odorata	-17.9364	145.858
Chromolaena odorata	-19.4472	147.218
Chromolaena odorata	-19.2351	146.397
Chromolaena odorata	-17.8101	145.018
Chromolaena odorata	-19.6192	146.589
Chromolaena odorata	-17.8207	145.112
Chromolaena odorata	-18.3602	145.721
Chromolaena odorata	-18.0444	145.701
Chromolaena odorata	-19.6114	146.449
Chromolaena odorata	-19.4924	146.184
Chromolaena odorata	-19.3971	146.703
Chromolaena odorata	-18.4743	145.844
Chromolaena odorata	-17.4292	145.99
Chromolaena odorata	-18.4824	145.857
Chromolaena odorata	-17.5787	145.866
Chromolaena odorata	-19.4636	146.774
Chromolaena odorata	-17.9566	145.292
Chromolaena odorata	-3.58667	141.214
Chromolaena odorata	-7.63773	110.477
Chromolaena odorata	12.6662	108.038
Chromolaena odorata	-30.0113	30.9296
Chromolaena odorata	-25.7815	30.9232
Chromolaena odorata	26.8026	-81.961
Chromolaena odorata	18.3118	-64.8985
Chromolaena odorata	19.6089	-70.1396
Chromolaena odorata	20.6903	-103.225
Chromolaena odorata	-30.1155	30.8504
Chromolaena odorata	-30.6579	30.4943
Chromolaena odorata	18.3204	-65.2705
Chromolaena odorata	-8.50362	115.255
Chromolaena odorata	25.1786	-80.3647
Chromolaena odorata	28.9205	-81.0657
Chromolaena odorata	26.0821	-98.1359
Chromolaena odorata	25.8518	-80.1193
Chromolaena odorata	-30.8008	30.4032
Chromolaena odorata	23.2408	120.543
Chromolaena odorata	26.853	-80.2153
Chromolaena odorata	-13.7458	-42.3158
Chromolaena odorata	-10.7081	-48.4172
Chromolaena odorata	-15.5	-48.5833
Chromolaena odorata	-19.85	-56.9667
Chromolaena odorata	-15.8167	-48.7667
Chromolaena odorata	-15.9372	-47.8856
Chromolaena odorata	-16.805	-49.9258
Chromolaena odorata	-25.875	31.875
Chromolaena odorata	-23.0172	29.935
Chromolaena odorata	-29.375	31.375
Chromolaena odorata	-24.125	29.875
Chromolaena odorata	-24.125	31.125
Chromolaena odorata	-29.375	31.125
Chromolaena odorata	-30.625	30.375
Chromolaena odorata	-29.875	31.125
Chromolaena odorata	-31.125	30.125
Chromolaena odorata	-25.3833	31.6
Chromolaena odorata	-29.625	30.875
Chromolaena odorata	-23.875	30.375
Chromolaena odorata	-30.375	30.625
Chromolaena odorata	-28.125	31.375
Chromolaena odorata	-23.875	30.125
Chromolaena odorata	-25.125	31.125
Chromolaena odorata	-31.3111	29.9628
Chromolaena odorata	26.6699	-80.14
Chromolaena odorata	26.1592	-97.9972
Chromolaena odorata	18.3468	-64.72
Chromolaena odorata	26.0465	-81.7012
Chromolaena odorata	-1.52	-72.68
Chromolaena odorata	2.96667	-59.65
Chromolaena odorata	6.56667	-58.35
Chromolaena odorata	3.61667	-53.2
Chromolaena odorata	5.32667	-59.2522
Chromolaena odorata	4.90217	-55.1433
Chromolaena odorata	4.57	-55.11
Chromolaena odorata	5.13	-55.05
Chromolaena odorata	5.38	-55.12
Chromolaena odorata	5.81725	-55.2681
Chromolaena odorata	5.26667	-55.7167
Chromolaena odorata	25.4189	-80.5743
Chromolaena odorata	26.3679	-81.6628
Chromolaena odorata	16.6502	80.4915
Chromolaena odorata	9.94909	76.3534
Chromolaena odorata	30.2143	-97.7808
Chromolaena odorata	-18.8908	-43.4175
Chromolaena odorata	16.5351	104.725
Chromolaena odorata	8.34954	98.3094
Chromolaena odorata	27.7115	-97.3189
Chromolaena odorata	-19.2775	147.025
Chromolaena odorata	5.58067	-0.337777
Chromolaena odorata	3.71432	101.748
Chromolaena odorata	-6.7497	107.013
Chromolaena odorata	22.8947	-102.224
Chromolaena odorata	-4.2814	15.2467
Chromolaena odorata	-4.7197	14.3329
Chromolaena odorata	3.8699	11.4514
Chromolaena odorata	25.1665	-80.9222
Chromolaena odorata	20.4614	-86.985
Chromolaena odorata	20.3494	-102.827
Chromolaena odorata	22.667	120.327
Chromolaena odorata	-27.5	153.1
Chromolaena odorata	-27.5	153
Chromolaena odorata	15.7132	-96.2012
Chromolaena odorata	7.35008	99.5113
Chromolaena odorata	18.0844	-66.1801
Chromolaena odorata	22.9681	120.687
Chromolaena odorata	21.153	-88.2298
Chromolaena odorata	17.7378	-64.857
Chromolaena odorata	23.4281	120.408
Chromolaena odorata	16.8732	101.823
Chromolaena odorata	11.165	-60.8235
Chromolaena odorata	26.9046	-82.3481
Chromolaena odorata	15.7416	-96.1488
Chromolaena odorata	17.3322	-96.4874
Chromolaena odorata	14.4647	101.364
Chromolaena odorata	18.8318	-99.668
Chromolaena odorata	23.2389	121.289
Chromolaena odorata	23.924	120.916
Chromolaena odorata	18.8164	98.8919
Chromolaena odorata	18.3031	-99.3339
Chromolaena odorata	9.00629	-10.0899
Chromolaena odorata	14.4404	103.708
Chromolaena odorata	22.6808	120.398
Chromolaena odorata	-8.74306	126.779
Chromolaena odorata	7.75705	98.7701
Chromolaena odorata	19.3387	-81.2098
Chromolaena odorata	15.7692	-91.3517
Chromolaena odorata	26.8709	-82.0318
Chromolaena odorata	22.4451	120.722
Chromolaena odorata	6.43012	80.4144
Chromolaena odorata	20.7253	-103.311
Chromolaena odorata	6.30456	23.8586
Chromolaena odorata	18.2896	73.1359
Chromolaena odorata	10.3798	-61.4819
Chromolaena odorata	18.0951	-65.5533
Chromolaena odorata	22.3226	114.185
Chromolaena odorata	15.7661	-96.2038
Chromolaena odorata	25.9238	-80.2575
Chromolaena odorata	26.7827	90.9578
Chromolaena odorata	6.84605	0.430485
Chromolaena odorata	13.38	74.6731
Chromolaena odorata	26.8573	-80.2873
Chromolaena odorata	18.6312	-69.8329
Chromolaena odorata	22.82	120.421
Chromolaena odorata	23.7108	120.759
Chromolaena odorata	26.8953	91.7411
Chromolaena odorata	26.4649	-81.7738
Chromolaena odorata	11.2801	75.7866
Chromolaena odorata	30.2652	-97.7005
Chromolaena odorata	18.3273	-65.7491
Chromolaena odorata	26.4372	-80.1135
Chromolaena odorata	22.9011	120.502
Chromolaena odorata	24.1801	120.612
Chromolaena odorata	15.3812	100.016
Chromolaena odorata	20.4658	-105.293
Chromolaena odorata	26.3208	-97.8248
Chromolaena odorata	27.8721	-97.1952
Chromolaena odorata	-27.1401	-53.9226
Chromolaena odorata	23.1344	120.511
Chromolaena odorata	17.4984	-99.4657
Chromolaena odorata	27.2906	-98.2978
Chromolaena odorata	12.3821	77.7415
Chromolaena odorata	25.9635	-97.254
Chromolaena odorata	23.7322	120.424
Chromolaena odorata	12.5654	75.6391
Chromolaena odorata	-3.43543	114.727
Chromolaena odorata	12.5702	77.4556
Chromolaena odorata	-30.1688	30.783
Chromolaena odorata	12.4791	75.6592
Chromolaena odorata	16.8028	-93.1889
Chromolaena odorata	20.6896	-88.2022
Chromolaena odorata	12.9828	79.1943
Chromolaena odorata	11.6861	78.1752
Chromolaena odorata	12.9241	76.7827
Chromolaena odorata	20.7614	-103.376
Chromolaena odorata	28.0698	-80.6097
Chromolaena odorata	20.0127	73.7697
Chromolaena odorata	13.0019	101.447
Chromolaena odorata	18.2516	-74.0892
Chromolaena odorata	5.07409	-52.6993
Chromolaena odorata	26.4477	-82.1141
Chromolaena odorata	20.5012	-105.368
Chromolaena odorata	20.3263	-105.318
Chromolaena odorata	18.7374	72.9161
Chromolaena odorata	15.0091	74.0294
Chromolaena odorata	26.1472	-80.6314
Chromolaena odorata	18.6912	-88.3884
Chromolaena odorata	18.2057	-71.5337
Chromolaena odorata	27.4761	-82.5986
Chromolaena odorata	20.6839	-88.5731
Chromolaena odorata	29.6109	-98.6177
Chromolaena odorata	-30.4917	30.6282
Chromolaena odorata	27.2525	-82.4753
Chromolaena odorata	27.7951	-81.812
Chromolaena odorata	27.6687	-80.458
Chromolaena odorata	-30.1922	30.7082
Chromolaena odorata	22.5156	120.637
Chromolaena odorata	18.8039	-98.9532
Chromolaena odorata	25.2866	-80.8987
Chromolaena odorata	26.1746	-81.2668
Chromolaena odorata	26.2546	-98.1984
Chromolaena odorata	25.4614	-80.4378
Chromolaena odorata	23.0295	120.504
Chromolaena odorata	18.1421	73.7912
Chromolaena odorata	26.2811	-80.2415
Chromolaena odorata	18.9232	-95.9892
Chromolaena odorata	19.4925	-96.951
Chromolaena odorata	15.3268	-87.9561
Chromolaena odorata	21.1377	-98.3449
Chromolaena odorata	9.17449	-75.0622
Chromolaena odorata	-8.34725	116.054
Chromolaena odorata	-30.9245	30.2984
Chromolaena odorata	11.1997	76.2637
Chromolaena odorata	27.127	-98.5076
Chromolaena odorata	18.4546	-66.3262
Chromolaena odorata	29.0054	-100.639
Chromolaena odorata	18.1915	-65.7209
Chromolaena odorata	26.9818	-82.0715
Chromolaena odorata	4.7488	-73.9477
Chromolaena odorata	26.1858	-81.7223
Chromolaena odorata	22.2155	120.796
Chromolaena odorata	18.1719	-66.4808
Chromolaena odorata	18.1708	-66.5891
Chromolaena odorata	18.1691	-66.2981
Chromolaena odorata	25.6589	-80.4211
Chromolaena odorata	18.233	-66.8588
Chromolaena odorata	12.4033	75.6465
Chromolaena odorata	27.5036	-99.5076
Chromolaena odorata	25.7742	-100.434
Chromolaena odorata	15.0013	120.867
Chromolaena odorata	17.382	-98.4497
Chromolaena odorata	20.7734	-103.611
Chromolaena odorata	23.8663	120.79
Chromolaena odorata	23.7365	120.673
Chromolaena odorata	25.648	-100.313
Chromolaena odorata	11.2561	75.8349
Chromolaena odorata	29.6329	-98.4498
Chromolaena odorata	25.6669	-80.2792
Chromolaena odorata	26.3457	-80.127
Chromolaena odorata	-7.13008	109.746
Chromolaena odorata	29.484	-98.2419
Chromolaena odorata	21.9165	101.264
Chromolaena odorata	28.171	-97.5703
Chromolaena odorata	27.9001	-97.685
Chromolaena odorata	8.14689	80.3544
Chromolaena odorata	22.0225	120.863
Chromolaena odorata	3.5279	-76.7413
Chromolaena odorata	7.08661	4.49388
Chromolaena odorata	7.80667	4.075
Chromolaena odorata	25.6794	-100.393
Chromolaena odorata	26.2774	-97.3897
Chromolaena odorata	21.2323	-98.7162
Chromolaena odorata	20.7058	-103.283
Chromolaena odorata	29.128	-97.9906
Chromolaena odorata	26.0193	-97.4739
Chromolaena odorata	28.4862	-98.3484
Chromolaena odorata	13.3373	144.67
Chromolaena odorata	27.5709	-99.429
Chromolaena odorata	25.7781	-100.208
Chromolaena odorata	-7.74142	109.445
Chromolaena odorata	3.12626	101.659
Chromolaena odorata	39.1106	-84.3304
Chromolaena odorata	38.6886	-75.3881
Chromolaena odorata	-31.4492	29.7436
Chromolaena odorata	-19.9242	-43.9457
Chromolaena odorata	-8.51322	117.4
Chromolaena odorata	9.43668	-83.6175
Chromolaena odorata	7.81619	126.158
Chromolaena odorata	-8.13422	110.556
Chromolaena odorata	29.2504	-103.278
Chromolaena odorata	6.5775	2.3593
Chromolaena odorata	18.1565	-71.577
Chromolaena odorata	29.2043	-103.32
Chromolaena odorata	-7.75573	110.466
Chromolaena odorata	13.5772	106.047
Chromolaena odorata	12.8069	102.175
Chromolaena odorata	5.64175	-73.5573
Chromolaena odorata	19.249	-104.795
Chromolaena odorata	-7.79615	110.466
Chromolaena odorata	38.6136	-90.2571
Chromolaena odorata	23.1177	121.357
Chromolaena odorata	30.0046	-93.2567
Chromolaena odorata	29.5103	-98.5577
Chromolaena odorata	10.4162	76.2947
Chromolaena odorata	-3.64812	-73.2358
Chromolaena odorata	18.4693	-66.4213
Chromolaena odorata	18.3057	-66.2872
Chromolaena odorata	10.6143	76.1926
Chromolaena odorata	26.8738	-81.8678
Chromolaena odorata	7.18321	125.346
Chromolaena odorata	14.7292	121.345
Chromolaena odorata	11.3506	76.1081
Chromolaena odorata	25.7572	-100.327
Chromolaena odorata	-0.271901	30.1117
Chromolaena odorata	18.6077	-99.2874
Chromolaena odorata	28.3228	-97.7041
Chromolaena odorata	29.1505	-97.8073
Chromolaena odorata	-8.09891	110.441
Chromolaena odorata	22.1708	100.861
Chromolaena odorata	30.654	-90.5088
Chromolaena odorata	18.5161	-69.341
Chromolaena odorata	-8.53489	115.457
Chromolaena odorata	33.0645	-96.9813
Chromolaena odorata	18.1432	102.743
Chromolaena odorata	7.45348	151.846
Chromolaena odorata	35.6475	-88.1067
Chromolaena odorata	28.0052	-81.9109
Chromolaena odorata	-28.3313	32.3607
Chromolaena odorata	9.33461	2.65702
Chromolaena odorata	19.9632	105.127
Chromolaena odorata	-7.34805	108.225
Chromolaena odorata	-7.73712	110.319
Chromolaena odorata	11.4252	107.429
Chromolaena odorata	27.8237	-82.3564
Chromolaena odorata	18.4468	-78.0529
Chromolaena odorata	27.7292	-101.314
Chromolaena odorata	14.8014	-86.5308
Chromolaena odorata	-17.7735	-63.0661
Chromolaena odorata	5.0957	-73.7918
Chromolaena odorata	-7.73997	110.665
Chromolaena odorata	-6.96907	109.658
Chromolaena odorata	7.28175	80.6421
Chromolaena odorata	18.4738	-67.1686
Chromolaena odorata	10.8569	-85.6104
Chromolaena odorata	23.2652	120.5
Chromolaena odorata	18.3362	-74.4012
Chromolaena odorata	3.8201	29.4562
Chromolaena odorata	25.8536	-80.1942
Chromolaena odorata	7.95293	2.35038
Chromolaena odorata	-27.4907	-58.7589
Chromolaena odorata	22.4906	114.044
Chromolaena odorata	27.4727	83.2747
Chromolaena odorata	29.8974	-89.9707
Chromolaena odorata	5.70527	-73.5086
Chromolaena odorata	-2.18297	-80.0138
Chromolaena odorata	19.0152	108.999
Chromolaena odorata	8.98547	-79.5173
Chromolaena odorata	19.8983	105.176
Chromolaena odorata	20.2428	104.995
Chromolaena odorata	-21.243	-43.7225
Chromolaena odorata	7.90618	-75.5332
Chromolaena odorata	20.3249	-103.11
Chromolaena odorata	10.2452	76.1772
Chromolaena odorata	10.658	-61.4412
Chromolaena odorata	-25.7647	31.4297
Chromolaena odorata	25.8814	-100.362
Chromolaena odorata	12.5114	76.9904
Chromolaena odorata	29.2192	-94.9348
Chromolaena odorata	0.407586	34.1476
Chromolaena odorata	7.18083	125.56
Chromolaena odorata	38.7333	-77.809
Chromolaena odorata	29.343	-98.228
Chromolaena odorata	28.9323	-82.5352
Chromolaena odorata	-8.5503	125.597
Chromolaena odorata	30.3129	-97.7201
Chromolaena odorata	38.1778	-82.4545
Chromolaena odorata	9.26606	1.50814
Chromolaena odorata	26.3705	-98.2349
Chromolaena odorata	27.0941	-98.1464
Chromolaena odorata	16.9658	-99.0931
Chromolaena odorata	26.9043	-98.2074
Chromolaena odorata	-7.83571	110.672
Chromolaena odorata	20.4014	-98.2008
Chromolaena odorata	11.1936	75.8311
Chromolaena odorata	27.9381	-82.2086
Chromolaena odorata	21.4508	-99.0186
Chromolaena odorata	2.27784	-75.8728
Chromolaena odorata	-25.9426	31.7493
Chromolaena odorata	18.3672	-74.2951
Chromolaena odorata	17.0446	-96.7481
Chromolaena odorata	17.0217	-98.8323
Chromolaena odorata	-13.4992	-71.9913
Chromolaena odorata	18.265	-72.5936
Chromolaena odorata	18.508	-74.4171
Chromolaena odorata	2.2814	102.299
Chromolaena odorata	28.9697	-96.5508
Chromolaena odorata	5.18326	-1.3103
Chromolaena odorata	-3.59393	-79.6273
Chromolaena odorata	22.4671	114.179
Chromolaena odorata	22.6465	113.988
Chromolaena odorata	-12.3821	-54.937
Chromolaena odorata	17.9545	102.658
Chromolaena odorata	19.461	-96.953
Chromolaena odorata	10.7196	76.8241
Chromolaena odorata	-7.97393	-34.9919
Chromolaena odorata	27.925	-82.3239
Chromolaena odorata	27.2709	-82.4325
Chromolaena odorata	3.21533	101.447
Chromolaena odorata	-7.64875	108.79
Chromolaena odorata	27.6994	-81.5122
Chromolaena odorata	28.4087	-97.8206
Chromolaena odorata	-7.6723	110.354
Chromolaena odorata	29.6408	-82.2683
Chromolaena odorata	28.3465	-98.0965
Chromolaena odorata	12.0458	120.139
Chromolaena odorata	8.74902	76.7403
Chromolaena odorata	25.4728	-100.219
Chromolaena odorata	26.4909	-97.9186
Chromolaena odorata	11.8217	76.0922
Chromolaena odorata	-28.2893	32.4631
Chromolaena odorata	21.3951	-98.9928
Chromolaena odorata	17.1132	-96.6618
Chromolaena odorata	26.9998	-100.517
Chromolaena odorata	-19.1738	146.555
Chromolaena odorata	26.0385	-97.7839
Chromolaena odorata	-29.8587	30.918
Chromolaena odorata	25.5411	-100.948
Chromolaena odorata	27.5055	-97.5251
Chromolaena odorata	27.3254	-97.7393
Chromolaena odorata	26.514	-99.1157
Chromolaena odorata	19.4698	-154.928
Chromolaena odorata	29.6076	-98.2419
Chromolaena odorata	23.026	120.355
Chromolaena odorata	-23.56	-51.08
Chromolaena odorata	1.42417	-75.5161
Chromolaena odorata	22.7453	91.8253
Chromolaena odorata	3.18103	101.654
Chromolaena odorata	8.81572	76.6512
Chromolaena odorata	28.7873	-96.9416
Chromolaena odorata	29.5247	-95.8076
Chromolaena odorata	-28.423	32.3668
Chromolaena odorata	22.934	120.595
Chromolaena odorata	-22.2377	166.409
Chromolaena odorata	29.751	-95.5097
Chromolaena odorata	3.03891	101.803
Chromolaena odorata	8.04099	-9.4908
Chromolaena odorata	-29.9269	31.0043
Chromolaena odorata	27.5736	-98.4136
Chromolaena odorata	13.4827	102.984
Chromolaena odorata	24.1016	120.791
Chromolaena odorata	27.2135	-80.3383
Chromolaena odorata	-23.0388	-43.5
Chromolaena odorata	9.7925	118.738
Chromolaena odorata	9.61107	76.9691
Chromolaena odorata	11.2148	76.7332
Chromolaena odorata	21.807	83.3084
Chromolaena odorata	2.64391	102.321
Chromolaena odorata	10.2926	123.025
Chromolaena odorata	12.7122	77.8788
Chromolaena odorata	20.4224	-103.258
Chromolaena odorata	6.6238	-1.45087
Chromolaena odorata	11.2463	76.7887
Chromolaena odorata	6.83985	125.397
Chromolaena odorata	-20.1171	57.707
Chromolaena odorata	9.41428	76.9619
Chromolaena odorata	6.90728	126.176
Chromolaena odorata	-25.5318	-49.2422
Chromolaena odorata	22.1767	120.713
Chromolaena odorata	15.0026	102.261
Chromolaena odorata	9.33829	76.9095
Chromolaena odorata	24.3445	120.87
Chromolaena odorata	26.7725	-80.3746
Chromolaena odorata	8.41828	77.2403
Chromolaena odorata	8.16401	77.3872
Chromolaena odorata	11.0987	76.8864
Chromolaena odorata	28.5803	-81.2322
Chromolaena odorata	13.4779	120.82
Chromolaena odorata	25.8913	-80.295
Chromolaena odorata	-24.7201	-51.1307
Chromolaena odorata	-24.0684	-53.0304
Chromolaena odorata	11.2035	-73.4314
Chromolaena odorata	-7.92378	-35.165
Chromolaena odorata	4.91563	-74.1015
Chromolaena odorata	1.40738	103.925
Chromolaena odorata	4.26283	101.93
Chromolaena odorata	23.1935	121.288
Chromolaena odorata	19.7503	-70.5369
Chromolaena odorata	14.0173	-87.0009
Chromolaena odorata	27.9388	-81.8596
Chromolaena odorata	-7.64124	111.544
Chromolaena odorata	12.1938	107.206
Chromolaena odorata	8.35035	80.5165
Chromolaena odorata	11.4414	107.382
Chromolaena odorata	-7.76965	110.342
Chromolaena odorata	-20.2133	-40.8318
Chromolaena odorata	-7.63395	110.211
Chromolaena odorata	28.5442	-97.8262
Chromolaena odorata	12.101	75.2443
Chromolaena odorata	13.1472	77.4934
Chromolaena odorata	10.014	-61.2102
Chromolaena odorata	7.28046	80.7091
Chromolaena odorata	-4.52101	-59.5809
Chromolaena odorata	7.98248	80.931
Chromolaena odorata	7.10652	125.44
Chromolaena odorata	5.9575	80.4984
Chromolaena odorata	14.6474	121.062
Chromolaena odorata	7.20155	80.916
Chromolaena odorata	18.5669	-71.7525
Chromolaena odorata	10.6753	-61.5072
Chromolaena odorata	15.4452	73.9667
Chromolaena odorata	3.04755	101.753
Chromolaena odorata	6.2852	81.2921
Chromolaena odorata	23.7387	90.4
Chromolaena odorata	3.97413	11.6003
Chromolaena odorata	-12.884	-38.3955
Chromolaena odorata	13.2478	108.936
Chromolaena odorata	-2.94962	119.899
Chromolaena odorata	14.0372	-86.5537
Chromolaena odorata	15.1869	145.743
Chromolaena odorata	25.0343	-77.2825
Chromolaena odorata	23.44	92.39
Chromolaena odorata	11	77
Chromolaena odorata	-11	-66.0667
Chromolaena odorata	-26.64	-52.74
Chromolaena odorata	-10.5406	-40.3019
Chromolaena odorata	18.6333	-89.4
Chromolaena odorata	-24.9633	-49.3072
Chromolaena odorata	2.2134	31.5827
Chromolaena odorata	2.18641	31.6526
Chromolaena odorata	2.248	31.6901
Chromolaena odorata	2.12972	31.7152
Chromolaena odorata	28.6703	-82.4044
Chromolaena odorata	-1.7936	12.9996
Chromolaena odorata	22.716	120.403
Chromolaena odorata	12.2601	76.7732
Chromolaena odorata	38.8661	-77.4573
Chromolaena odorata	23.4717	120.488
Chromolaena odorata	35.6284	-95.9785
Chromolaena odorata	23.0976	120.271
Chromolaena odorata	-9.69295	14.3388
Chromolaena odorata	22.8167	120.366
Chromolaena odorata	23.4529	120.527
Chromolaena odorata	22.5405	120.394
Chromolaena odorata	29.7101	-95.4125
Chromolaena odorata	23.4389	120.606
Chromolaena odorata	16.2209	74.749
Chromolaena odorata	23.0845	121.333
Chromolaena odorata	-20.3972	-40.3389
Chromolaena odorata	-14.37	-56.35
[truncated: 2,803 more rows]
